# Supplementary material for: Bis{[μ-bis­(diphenyl­arsino)methane-1:2κ2 As:As′]nona­carbonyl-1κ3 C,2κ3 C,3κ3 C-[tris­(4-chloro­phen­yl)phosphine-3κP]-triangulo-triruthenium(0)} chloro­form monosolvate
Source: Acta Crystallogr Sect E Struct Rep Online. 2009 Dec 24;66(Pt 1):m90–1. doi: 10.1107/S1600536809053884 (PMC2980153; doi:10.1107/S1600536809053884)
Supplement: Supplementary file 2 [file e-66-00m90-Isup2.hkl]

# 
# h,k,l, Fc-squared, Fo-squared, sigma(Fo-squared) and status flag 
# 
data_I
_shelx_title ' iak43m in Pca2(1) (100K)' 
_shelx_refln_list_code          4 
_shelx_F_calc_maximum     1026.00 
_exptl_crystal_F_000      5688.00 
_reflns_d_resolution_high  0.7092 
 
loop_ 
 _symmetry_equiv_pos_as_xyz 
 'x, y, z' 
 '-x, -y, z+1/2' 
 'x+1/2, -y, z' 
 '-x+1/2, y, z+1/2' 
 
_cell_length_a    15.4916 
_cell_length_b    32.0500 
_cell_length_c    21.1332 
_cell_angle_alpha  90.000 
_cell_angle_beta   90.000 
_cell_angle_gamma  90.000 
 
_shelx_F_squared_multiplier     1.000 
 
loop_ 
 _refln_index_h 
 _refln_index_k 
 _refln_index_l 
 _refln_F_squared_calc 
 _refln_F_squared_meas 
 _refln_F_squared_sigma 
 _refln_observed_status 
   8  16 -25     2336.02     1248.27    947.37 o 
   7  17 -25     1475.18     2148.87   1020.21 o 
   8  17 -25      871.42     -136.11    909.69 o 
   6  18 -25     7626.36     5181.10   1159.99 o 
   7  18 -25      741.12     1970.23    985.06 o 
   8  18 -25       16.10      887.34    993.95 o 
   5  19 -25      258.41     1494.24    927.92 o 
   6  19 -25     6509.58     7806.20   1264.18 o 
   7  19 -25      246.90     -586.38    863.85 o 
   4  20 -25     6528.74     9950.08   1294.55 o 
   5  20 -25     5045.02     4979.76   1123.44 o 
   6  20 -25       34.05      370.76    949.64 o 
   3  21 -25     7023.15     4660.81   1096.36 o 
   4  21 -25     2523.07     4112.85   1067.68 o 
   5  21 -25     5026.61     5239.86   1167.86 o 
   6  21 -25     2025.02     1727.68    995.57 o 
   3  22 -25    10696.25     9334.96   1301.86 o 
   4  22 -25     5975.43     5936.14   1223.31 o 
   5  22 -25     3577.61     4768.58   1150.35 o 
   2  23 -25     1990.89     3258.21   1023.56 o 
   3  23 -25     9030.24     8474.01   1332.46 o 
   4  23 -25     1140.37      909.18    971.55 o 
   1  24 -25     1543.82     3238.55   1074.26 o 
   2  24 -25     2659.88     2123.44   1073.86 o 
   7  13 -24     1360.50      571.85    818.41 o 
   6  14 -24    11661.46    10776.00   1262.92 o 
   7  14 -24     1262.61      -95.52    794.49 o 
   5  15 -24     2438.34     3080.71    905.94 o 
   6  15 -24      250.87      910.10    836.55 o 
   7  15 -24      698.90     -159.56    809.60 o 
   4  16 -24     5179.00     7474.74   1126.12 o 
   5  16 -24    13499.44    16439.26   1439.00 o 
   6  16 -24     1116.33       19.34    819.42 o 
   7  16 -24    18391.05    17314.28   1575.15 o 
   8  16 -24     1767.28     2297.97    974.92 o 
   3  17 -24     8285.03     8845.94   1154.91 o 
   4  17 -24     1479.38     1122.36    792.19 o 
   5  17 -24     8550.12     9424.34   1236.28 o 
   6  17 -24     1085.38     1368.53    898.08 o 
   7  17 -24     3476.64     3478.03   1040.43 o 
   8  17 -24      540.69     -437.35    914.98 o 
   2  18 -24     3690.65     3326.20    918.54 o 
   3  18 -24     4664.82     5680.29   1042.70 o 
   4  18 -24     5319.94     5262.73   1057.35 o 
   5  18 -24      183.39       73.93    836.00 o 
   6  18 -24    19748.44    21189.46   1651.59 o 
   7  18 -24      714.90      168.54    901.52 o 
   8  18 -24    10515.11     9650.02   1378.93 o 
   9  18 -24     2872.04     3348.54   1125.21 o 
   2  19 -24      773.08     -368.15    762.33 o 
   3  19 -24     7026.32     6664.29   1126.11 o 
   4  19 -24     3877.27     2153.28    930.81 o 
   5  19 -24     1182.41      418.83    861.77 o 
   6  19 -24     2002.12     3115.48   1072.72 o 
   7  19 -24     1339.25     2189.42   1039.51 o 
   8  19 -24      211.90      -65.78    959.63 o 
   9  19 -24      145.18      672.25   1068.41 o 
   1  20 -24       59.49     -730.98    730.98 o 
   2  20 -24    13190.99    12919.01   1380.89 o 
   3  20 -24     2118.22     2986.10    981.20 o 
   4  20 -24       87.50      -36.65    845.21 o 
   5  20 -24     3521.09     1861.17    974.26 o 
   6  20 -24     2233.97     1554.72    998.08 o 
   7  20 -24     6853.13     7000.92   1265.03 o 
   8  20 -24     1662.30     2134.67   1097.38 o 
   0  21 -24     1213.63     1192.20    857.49 o 
   1  21 -24      721.93      168.55    807.17 o 
   2  21 -24     2007.59     1109.54    887.82 o 
   3  21 -24      243.57     -715.24    825.72 o 
   4  21 -24     2968.10     2392.44    988.93 o 
   5  21 -24     1064.30      547.11    933.00 o 
   6  21 -24     2340.83     3166.24   1109.76 o 
   7  21 -24      240.46     -895.56    895.56 o 
   0  22 -24      420.00     -628.70    807.36 o 
   1  22 -24    34382.19    34479.93   1383.71 o 
   2  22 -24     2375.58     2456.27   1016.80 o 
   3  22 -24     4185.21     4332.06   1100.46 o 
   4  22 -24     4717.54     4666.82   1139.74 o 
   5  22 -24     1252.62     1118.02    993.33 o 
   6  22 -24      989.13      984.48   1026.01 o 
   7  22 -24      542.22     -726.94    937.40 o 
   0  23 -24     5709.56     5795.83   1131.82 o 
   1  23 -24     1006.46      546.26    620.79 o 
   2  23 -24      130.44     -184.36    876.86 o 
   3  23 -24     1673.03      219.50    921.52 o 
   4  23 -24      688.96     2147.40   1006.30 o 
   5  23 -24     4656.42     4626.73   1179.20 o 
   6  23 -24     3075.15     3489.47   1157.15 o 
   0  24 -24    36116.57    35595.03   2028.30 o 
   1  24 -24      478.70      691.73    702.48 o 
   2  24 -24    10396.61    10513.15    944.00 o 
   3  24 -24     2255.74     2486.89   1057.04 o 
   4  24 -24      889.67      622.57   1009.61 o 
   5  24 -24      318.43      439.72   1004.83 o 
   0  25 -24     5227.63     4599.90   1124.03 o 
   1  25 -24     7614.44     7184.39    863.80 o 
   2  25 -24     6601.96     6432.40    853.04 o 
   3  25 -24     1393.68     2362.99    714.70 o 
   4  25 -24     4209.65     3954.87   1195.34 o 
   0  26 -24     4373.38     3817.40   1103.05 o 
   1  26 -24     9751.20    10141.72    969.25 o 
   2  26 -24     1191.90     1123.78    740.10 o 
   3  26 -24     6531.37     7555.77    909.18 o 
   5  11 -23     5854.16     5910.25    926.95 o 
   4  12 -23     4249.76     4982.86    915.20 o 
   5  12 -23     3820.08     4128.18    911.52 o 
   6  12 -23     3472.05     2124.50    829.52 o 
   4  13 -23     5595.43     6426.61    989.50 o 
   5  13 -23     6563.07     3193.61    867.18 o 
   6  13 -23    10362.92    10464.04   1176.01 o 
   3  14 -23     1798.12     3348.88    835.37 o 
   4  14 -23     5584.26     5462.12    981.07 o 
   5  14 -23     3851.45     3369.60    902.66 o 
   6  14 -23      354.63     -341.01    708.55 o 
   2  15 -23     8672.73     9668.24   1096.71 o 
   3  15 -23     2035.86     1946.49    784.96 o 
   4  15 -23     8334.04     7143.92   1072.03 o 
   5  15 -23     1849.95     2961.64    879.90 o 
   6  15 -23     2215.87     2083.84    876.64 o 
   7  15 -23     2855.04     1074.47    838.98 o 
   1  16 -23     6439.78     6824.98    993.43 o 
   2  16 -23     4656.76     5042.74    948.63 o 
   3  16 -23    18105.85    18127.98   1405.99 o 
   4  16 -23      538.21     1225.53    789.99 o 
   5  16 -23      429.27     1499.59    845.91 o 
   6  16 -23      671.58      480.69    808.73 o 
   7  16 -23     2033.18     2397.42    942.82 o 
   1  17 -23      573.39     -104.60    680.88 o 
   2  17 -23       27.24      364.50    723.84 o 
   3  17 -23     3664.97     4303.47    952.18 o 
   4  17 -23      194.40     -576.21    717.52 o 
   5  17 -23      453.64     -433.37    743.08 o 
   6  17 -23      409.07      330.44    824.63 o 
   7  17 -23     1817.22     1712.29    922.05 o 
   1  18 -23     3734.60     2921.59    596.66 o 
   2  18 -23    13794.88    13287.47   1310.75 o 
   3  18 -23     1028.47     1642.86    839.38 o 
   4  18 -23     5654.74     4189.56    991.25 o 
   5  18 -23     2639.39     2944.74    954.17 o 
   6  18 -23     1307.17     1718.43    893.02 o 
   7  18 -23     3181.82     3207.08   1054.22 o 
   8  18 -23     5203.85     5021.41   1174.64 o 
   1  19 -23     2690.12     3461.43    963.67 o 
   2  19 -23     2735.57     3560.66    950.82 o 
   3  19 -23     5244.38     3838.34    978.50 o 
   4  19 -23     3490.23     2355.67    914.78 o 
   5  19 -23     7813.17     9692.14   1248.59 o 
   6  19 -23      801.78      953.52    924.14 o 
   7  19 -23      265.48     1019.69    971.33 o 
   8  19 -23     1198.57     1234.21    973.11 o 
   1  20 -23     3201.12     4984.33    685.81 o 
   2  20 -23      846.82      632.65    550.20 o 
   3  20 -23     7191.77     7168.11   1170.27 o 
   4  20 -23     2447.74     2307.36    902.15 o 
   5  20 -23     2694.59     2148.46   1007.46 o 
   6  20 -23     6351.49     7373.73   1228.82 o 
   7  20 -23     6905.30     8777.23   1332.18 o 
   8  20 -23       14.92     -452.11    895.59 o 
   9  20 -23      980.71     1273.77   1032.79 o 
   1  21 -23     2404.25     2857.64    953.32 o 
   2  21 -23    15420.37    13061.75    943.88 o 
   3  21 -23     4199.62     5022.41    725.74 o 
   4  21 -23    32560.58    32718.18   1942.69 o 
   5  21 -23      482.98      602.31    880.39 o 
   6  21 -23    12816.41    13633.46   1494.12 o 
   7  21 -23     1761.62     3160.60   1079.36 o 
   8  21 -23     3939.20     1900.53   1078.69 o 
   9  21 -23     3641.02      894.84   1055.65 o 
   1  22 -23     1390.64     1314.18    619.49 o 
   2  22 -23      907.46      548.90    572.08 o 
   3  22 -23     1885.35     2430.16    665.30 o 
   4  22 -23     1187.11      571.91    895.46 o 
   5  22 -23    11098.24    12469.52   1452.64 o 
   6  22 -23     5871.80     6785.13   1243.56 o 
   7  22 -23      686.00     2746.62   1100.05 o 
   8  22 -23     3249.89     6533.19   1308.66 o 
   1  23 -23     4785.52     4133.57    729.21 o 
   2  23 -23      328.01      422.62    608.24 o 
   3  23 -23    19556.84    19059.14   1136.11 o 
   4  23 -23     1933.84     1663.22    652.67 o 
   5  23 -23    16671.78    17140.42   1637.73 o 
   6  23 -23     9435.54    12068.86   1474.41 o 
   7  23 -23     7090.25     5818.84   1267.95 o 
   8  23 -23     7867.72     7458.07   1366.19 o 
   1  24 -23     2352.37     2638.24    702.95 o 
   2  24 -23     2145.03     2274.95    676.37 o 
   3  24 -23     2523.31     2713.50   1253.47 o 
   4  24 -23     7414.47     7069.72    842.80 o 
   5  24 -23     7213.08     8296.75    887.31 o 
   6  24 -23     1571.68     2238.96   1036.64 o 
   7  24 -23    11954.60    14003.64   1601.51 o 
   1  25 -23      393.15      776.51    643.09 o 
   2  25 -23     3398.20     3723.78    751.02 o 
   3  25 -23     2399.16     2837.33    710.47 o 
   4  25 -23     1270.78     1245.77    671.35 o 
   5  25 -23     9796.53    11076.06   2087.49 o 
   6  25 -23     3055.92     2590.67   1117.09 o 
   1  26 -23     3792.13     3304.33    750.97 o 
   2  26 -23     2524.98     2292.18    758.05 o 
   3  26 -23     3472.15     4453.54    794.85 o 
   4  26 -23      320.40      112.65    620.11 o 
   5  26 -23     2925.86     3688.86    779.03 o 
   1  27 -23      782.76     1456.97    696.19 o 
   2  27 -23      450.37      209.00    640.83 o 
   3  27 -23     3568.92     3560.19    779.87 o 
   4  27 -23     1548.95     3026.83    778.04 o 
   1  28 -23      806.01     -132.67   1171.91 o 
   2  28 -23     2958.01     2736.00    774.32 o 
   3  28 -23     1248.99     2105.29    813.94 o 
   4   9 -22    32204.72    32259.52   1607.35 o 
   3  10 -22     6277.95     5798.50    877.87 o 
   4  10 -22     8689.07    10354.46   1036.78 o 
   2  11 -22      477.62     1022.26    633.19 o 
   3  11 -22    35041.90    36616.63   1707.86 o 
   4  11 -22    28084.94    25106.71   1485.30 o 
   5  11 -22     1556.35     1179.92    730.58 o 
   1  12 -22      519.74     1695.53    658.60 o 
   2  12 -22     2811.04     2605.81    737.17 o 
   3  12 -22      223.05     -371.68    591.25 o 
   4  12 -22     6918.03     7354.28    968.96 o 
   5  12 -22     3088.54     2349.48    802.24 o 
   1  13 -22     6341.87     6973.78    930.81 o 
   3  13 -22    46841.50    46040.83   1982.58 o 
   4  13 -22      638.59     1154.76    719.40 o 
   5  13 -22    49249.67    45501.84   2031.74 o 
   0  14 -22      946.31     1081.42    641.90 o 
   1  14 -22     1715.88     1600.52    697.43 o 
   2  14 -22      647.13      618.13    677.95 o 
   3  14 -22     5762.10     6159.64    964.22 o 
   4  14 -22     6089.41     6362.44    962.10 o 
   5  14 -22     6791.97     9005.39   1116.45 o 
   6  14 -22       97.51      417.48    754.47 o 
   0  15 -22    23669.25    21634.02   1391.67 o 
   1  15 -22     5104.69     5707.85    644.73 o 
   2  15 -22    31675.09    29540.37   1645.86 o 
   3  15 -22      857.12     1627.50    728.09 o 
   4  15 -22    32343.87    30195.12   1708.90 o 
   5  15 -22      294.54     -505.45    659.55 o 
   6  15 -22    21163.64    18850.46   1468.91 o 
   0  16 -22     1202.66     2222.73    756.54 o 
   1  16 -22      192.88      154.21    464.88 o 
   2  16 -22      295.97      642.58    806.28 o 
   3  16 -22     8166.49     7055.63   1035.19 o 
   4  16 -22     3903.31     3738.99    906.14 o 
   5  16 -22     1495.85     2350.21    856.75 o 
   6  16 -22     3059.89     2785.16    903.59 o 
   0  17 -22    27847.24    24930.33   1533.89 o 
   1  17 -22    27947.59    27647.12   1133.28 o 
   2  17 -22    12846.16    13528.42   1216.78 o 
   3  17 -22     7048.58     7023.98    709.19 o 
   4  17 -22     1073.67      696.22    778.36 o 
   5  17 -22    17507.08    18041.00   1478.19 o 
   6  17 -22     6178.74     6670.92   1105.40 o 
   7  17 -22    19413.18    19961.11   1586.95 o 
   0  18 -22     1817.76     1242.02    756.68 o 
   1  18 -22     9245.78    10736.21   1369.47 o 
   2  18 -22     3670.84     3975.03    626.70 o 
   3  18 -22      648.02     1145.43    536.29 o 
   4  18 -22     4280.00     3855.45    638.47 o 
   5  18 -22     1352.74        9.62    797.99 o 
   6  18 -22      931.76     -152.93    850.92 o 
   7  18 -22     1085.79     1345.67    912.78 o 
   0  19 -22    18098.20    18895.85   1440.95 o 
   1  19 -22    23911.21    23316.03   1091.70 o 
   2  19 -22     6839.13     7733.40    761.81 o 
   3  19 -22     2731.18     2231.79    590.36 o 
   4  19 -22      778.39      550.03    523.57 o 
   5  19 -22     3609.29     2976.45    965.36 o 
   6  19 -22    14430.44    13681.60   1424.10 o 
   7  19 -22     4015.95     3462.90   1062.10 o 
   8  19 -22    22819.75    22382.40   1745.34 o 
   0  20 -22     5718.14     4596.75    988.84 o 
   1  20 -22     1838.53     1216.05    563.21 o 
   2  20 -22     1772.91      833.21    550.16 o 
   3  20 -22      692.90     -266.91    858.15 o 
   4  20 -22     2922.13     3213.90    638.90 o 
   5  20 -22      588.87      358.49    558.57 o 
   6  20 -22     2755.76     4363.63   1075.11 o 
   7  20 -22     3294.62     4145.37   1123.65 o 
   8  20 -22      506.88     1380.82    987.28 o 
   0  21 -22    27729.11    28902.24   1754.51 o 
   1  21 -22     7396.72     7332.64    776.90 o 
   2  21 -22     7604.08     7412.85   1265.76 o 
   3  21 -22     2442.03     2646.24    638.49 o 
   4  21 -22     2360.45     2796.67    787.92 o 
   5  21 -22      427.91     1097.35    600.06 o 
   6  21 -22      955.44      897.50    918.67 o 
   7  21 -22     4044.84     3207.93   1111.60 o 
   8  21 -22     4733.95     5040.00   1192.00 o 
   9  21 -22     5265.04     3773.46   1167.17 o 
   0  22 -22    10945.40    13642.97   1348.92 o 
   1  22 -22     4672.38     4852.20   1196.18 o 
   2  22 -22     4218.04     4815.07    725.89 o 
   3  22 -22      764.75      862.07    584.96 o 
   4  22 -22     2341.24     2032.85    632.29 o 
   5  22 -22     2210.28     1051.42    621.84 o 
   6  22 -22     1791.99     2359.03   1128.02 o 
   7  22 -22      249.49     -534.67    881.03 o 
   8  22 -22     5674.74     6725.92   1296.70 o 
   9  22 -22     2761.31     1247.80   1086.21 o 
   0  23 -22    17780.96    16803.71   1501.69 o 
   1  23 -22     6610.71     6466.47    791.71 o 
   2  23 -22    17212.38    18475.11   1076.83 o 
   3  23 -22      956.68     1057.26    618.69 o 
   4  23 -22     2541.03     1822.77    645.69 o 
   5  23 -22     1028.08      473.28    625.23 o 
   6  23 -22     1043.35     2043.76    670.55 o 
   7  23 -22     1897.35     1876.37    979.13 o 
   8  23 -22     2216.40     2876.15   1153.10 o 
   9  23 -22     7220.42     6478.42   1349.30 o 
   0  24 -22     1218.35      284.93    848.17 o 
   1  24 -22     9259.30     7898.58    844.33 o 
   2  24 -22      930.16      542.49    593.94 o 
   3  24 -22     2865.61     2391.45    681.65 o 
   4  24 -22     1224.31      856.40    623.24 o 
   5  24 -22      132.24     1156.88    650.29 o 
   6  24 -22      302.83     -500.36    590.38 o 
   7  24 -22     7121.56     8698.63    897.43 o 
   8  24 -22     6622.02     6788.02   1340.91 o 
   9  24 -22     5699.64     9741.58   1505.30 o 
   0  25 -22    11565.67    12992.35   1424.44 o 
   1  25 -22    18165.05    17827.84   1112.00 o 
   2  25 -22     9509.72     9762.14    921.43 o 
   3  25 -22    15836.69    18897.92   1147.44 o 
   4  25 -22     3027.63     3747.68    762.61 o 
   5  25 -22      466.32     -567.25    585.87 o 
   6  25 -22      962.68      819.69    650.47 o 
   7  25 -22    12260.48    13257.69   1050.41 o 
   8  25 -22      861.68     1569.82    726.26 o 
   0  26 -22     7263.59     6668.84   1234.47 o 
   1  26 -22     3833.59     4856.29   2289.77 o 
   2  26 -22     6092.71     5081.12    806.91 o 
   3  26 -22       86.33     1001.51    904.90 o 
   4  26 -22      953.19     1317.85    678.90 o 
   5  26 -22     3215.32     3903.23    780.64 o 
   6  26 -22     2291.71     2741.80    748.03 o 
   7  26 -22     7211.06     8089.52   1789.70 o 
   0  27 -22     5400.80     5084.79   1146.64 o 
   1  27 -22     7209.81     6669.79    863.68 o 
   2  27 -22     4421.03     5556.79    833.84 o 
   3  27 -22    13180.41    15471.13   1101.73 o 
   4  27 -22      894.32      845.24    674.34 o 
   5  27 -22     6719.52     6863.28    887.13 o 
   6  27 -22     4664.69     5247.75    843.71 o 
   0  28 -22     4176.98     3124.72   1048.55 o 
   1  28 -22      415.24      399.37    665.63 o 
   2  28 -22     1400.41     1896.09    717.47 o 
   3  28 -22     2640.49     3671.39    876.82 o 
   4  28 -22      493.86     1342.25    714.79 o 
   5  28 -22     3012.09     4374.81    845.12 o 
   0  29 -22     1084.59     1172.25    990.89 o 
   1  29 -22      702.96      891.85    691.08 o 
   2  29 -22     1949.62     3280.47    782.49 o 
   3  29 -22     1015.31     2124.95    754.98 o 
   4  29 -22    18475.64    17657.24   1201.91 o 
   0  30 -22     1160.88     1596.34   1015.61 o 
   1  30 -22     3120.28     3413.66    799.36 o 
   2  30 -22      773.85     -174.82    684.47 o 
   3   7 -21    65938.02    64247.89   2196.09 o 
   2   8 -21     1528.46     1427.78    595.49 o 
   3   8 -21     1089.68     1624.33    619.87 o 
   1   9 -21      790.14     1595.08    596.33 o 
   2   9 -21    64701.61    66386.90   2222.91 o 
   3   9 -21    13675.98    15502.92   1131.51 o 
   4   9 -21    28789.07    30064.58   1491.37 o 
   1  10 -21     1832.30     1413.53    591.05 o 
   2  10 -21     4084.73     3881.83    760.28 o 
   3  10 -21     1997.74     2189.88    673.46 o 
   4  10 -21     5467.05     4917.60    813.09 o 
   1  11 -21     1246.81     1316.48    602.04 o 
   2  11 -21     6327.88     7926.84    909.70 o 
   3  11 -21     4952.13     4884.36    814.87 o 
   4  11 -21     1017.63      992.43    653.60 o 
   1  12 -21       71.54     -314.66    368.28 o 
   2  12 -21     1351.36     1586.07    665.77 o 
   3  12 -21     7478.14     8134.27    969.90 o 
   4  12 -21     4423.85     3604.86    814.77 o 
   1  13 -21      246.68      355.24    420.33 o 
   2  13 -21     6358.27     5977.73    602.66 o 
   3  13 -21     5179.97     5768.07    889.35 o 
   4  13 -21     5870.91     5923.87    919.79 o 
   5  13 -21    10112.70    11684.01   1163.03 o 
   1  14 -21      372.69      -28.12    413.42 o 
   2  14 -21     4479.81     4619.65    714.47 o 
   3  14 -21     4006.97     3558.11    541.29 o 
   4  14 -21    16859.64    16348.83   1320.61 o 
   5  14 -21     7298.75     7653.66   1028.73 o 
   1  15 -21     6594.15     7109.13    660.41 o 
   2  15 -21     8430.42     7704.88    680.78 o 
   3  15 -21     7700.70     8060.17    691.45 o 
   4  15 -21    16127.90    16459.04    895.49 o 
   5  15 -21     1393.14     1482.92    791.66 o 
   1  16 -21      586.75     1018.85    487.95 o 
   2  16 -21     4783.61     4780.87    607.73 o 
   3  16 -21    14815.67    14017.53   1205.77 o 
   4  16 -21     2971.01     2421.48    549.37 o 
   5  16 -21     6155.79     7276.32    701.69 o 
   6  16 -21     3633.59     4283.90    960.76 o 
   1  17 -21     6433.64     6153.29    715.43 o 
   2  17 -21    15485.42    14987.68   1021.66 o 
   3  17 -21     9470.02    10387.25    939.17 o 
   4  17 -21     2451.08     3113.02    576.72 o 
   5  17 -21      652.64      471.69    495.72 o 
   6  17 -21     8950.44     8537.41   1146.71 o 
   1  18 -21     2396.97     1866.20    545.40 o 
   2  18 -21     5155.88     4852.04    655.60 o 
   3  18 -21     1825.47     1533.36    870.21 o 
   4  18 -21     1950.69     1728.25    726.88 o 
   5  18 -21     1275.63     2891.36    595.78 o 
   6  18 -21     2165.99     3554.01    623.66 o 
   7  18 -21      754.27      316.48    843.34 o 
   1  19 -21     3760.50     4011.63    640.13 o 
   2  19 -21     1820.52     1511.35    548.44 o 
   3  19 -21    10768.15    10396.89   1102.42 o 
   4  19 -21     6385.66     5957.79   1034.37 o 
   5  19 -21     5843.22     5636.47    710.76 o 
   6  19 -21    18301.45    18403.04   1152.60 o 
   7  19 -21     2461.92     2313.21    624.10 o 
   1  20 -21     1714.76     2432.54    589.54 o 
   2  20 -21      877.30      510.19    531.39 o 
   3  20 -21     1407.15     1007.07    547.84 o 
   4  20 -21       31.40     -323.61    503.12 o 
   5  20 -21     1394.34      923.46    542.63 o 
   6  20 -21     2633.92     5036.88    705.75 o 
   7  20 -21     5847.54     5214.67   1303.09 o 
   1  21 -21      505.56      773.09    542.49 o 
   2  21 -21     7775.23     9084.32    809.42 o 
   3  21 -21     6343.37     6877.05    759.13 o 
   4  21 -21    22770.91    22214.58   1105.58 o 
   5  21 -21     9381.42     9203.55    835.20 o 
   6  21 -21    30426.93    30677.73   1280.17 o 
   7  21 -21     2516.75     3108.77    684.92 o 
   8  21 -21     2679.81     3063.18    922.74 o 
   1  22 -21     2997.71     3723.36   1058.41 o 
   2  22 -21      263.83       16.48    538.89 o 
   3  22 -21        6.12      -61.26    529.98 o 
   4  22 -21     4882.17     6435.97    768.19 o 
   5  22 -21      263.12      432.76    994.25 o 
   6  22 -21     4330.01     3538.50    693.52 o 
   7  22 -21     2844.63     2822.63    699.85 o 
   8  22 -21     1892.76     2633.36    700.30 o 
   9  22 -21     7287.72     4876.00   1246.07 o 
   1  23 -21      710.00       37.82    557.28 o 
   2  23 -21     1796.28     1469.11    611.18 o 
   3  23 -21    10066.72     9404.85    860.52 o 
   4  23 -21     3766.14     3712.77    700.08 o 
   5  23 -21    41052.41    40009.70   1481.21 o 
   6  23 -21     4454.56     5208.16    775.98 o 
   7  23 -21    23700.95    22568.36   1205.59 o 
   8  23 -21    10690.16    14184.92   1050.53 o 
   9  23 -21      648.14     1103.83    845.58 o 
   1  24 -21     1312.45      881.51    599.38 o 
   2  24 -21      384.83      820.67    604.84 o 
   3  24 -21      203.37     -159.33    566.76 o 
   4  24 -21     3722.64     4048.16    723.99 o 
   5  24 -21     2639.28     2268.54    668.37 o 
   6  24 -21     4740.29     6232.36   1118.75 o 
   7  24 -21     8401.74    10402.88    949.27 o 
   8  24 -21     2456.99     1374.83    693.24 o 
   9  24 -21     4811.98     6337.96   2058.83 o 
  10  24 -21     5778.68     6746.33   1358.95 o 
   1  25 -21     7496.14     6993.84    826.39 o 
   2  25 -21      618.86     1076.26    623.79 o 
   3  25 -21     3152.00     3584.25    734.30 o 
   4  25 -21     2282.89     3060.93    716.86 o 
   5  25 -21     8373.80     8201.81   1150.09 o 
   6  25 -21     5334.38     4851.62    953.08 o 
   7  25 -21    27654.92    28780.12   2156.61 o 
   8  25 -21     4275.06     4379.48    790.55 o 
   9  25 -21     8275.94     9222.02    954.57 o 
   1  26 -21      493.44      379.90   1169.30 o 
   2  26 -21     2466.01     2768.75    695.62 o 
   3  26 -21      578.91      332.22   1311.60 o 
   4  26 -21      393.35      897.35    654.03 o 
   5  26 -21     5555.04     5865.10    833.90 o 
   6  26 -21     4066.52     3556.03   1262.76 o 
   7  26 -21     5794.23     6598.78    909.53 o 
   8  26 -21     2751.90     3659.52    784.38 o 
   9  26 -21     1615.61     1642.49    730.18 o 
   1  27 -21       19.40     -258.59    586.78 o 
   2  27 -21     5558.89     5476.86    813.84 o 
   3  27 -21     1075.87     2462.57    836.80 o 
   4  27 -21      383.33      950.12    664.42 o 
   5  27 -21     4362.51     5108.50   1194.26 o 
   6  27 -21    13309.90    16652.62   1151.05 o 
   7  27 -21      819.77      296.85    825.02 o 
   8  27 -21    20603.20    21915.53   1283.50 o 
   1  28 -21       13.63      610.11    658.58 o 
   2  28 -21     1252.56     1370.08    862.97 o 
   3  28 -21     1575.63     1053.39    678.64 o 
   4  28 -21     2585.02     1813.34    714.90 o 
   5  28 -21     4078.71     2958.81    772.98 o 
   6  28 -21     5037.07     5210.93    855.01 o 
   7  28 -21     2754.85     1887.12    755.13 o 
   1  29 -21      794.27      716.84    689.20 o 
   2  29 -21     1229.67      464.68    675.42 o 
   3  29 -21     1817.50     1828.05    729.08 o 
   4  29 -21     5543.71     5407.93    857.19 o 
   5  29 -21      918.61     1974.65    732.79 o 
   6  29 -21     6022.31     5009.21   1083.19 o 
   1  30 -21       68.24     -377.08    632.23 o 
   2  30 -21      122.54     1294.09    780.86 o 
   3  30 -21     1405.63     1336.22    709.07 o 
   4  30 -21     2526.97     3947.70    812.17 o 
   5  30 -21     1160.95     1919.37    758.18 o 
   1  31 -21       10.52      -40.92    668.96 o 
   2  31 -21      491.33     1107.06    719.84 o 
   3  31 -21     2595.86     2961.20    789.45 o 
   2   6 -20     5271.48     5638.21    710.51 o 
   3   6 -20    10307.72    10077.63    894.35 o 
   1   7 -20      761.02     1723.35    553.08 o 
   2   7 -20     8455.90     9002.18    849.11 o 
   3   7 -20     1482.89     1197.05    539.78 o 
   0   8 -20     1070.62      251.75    473.16 o 
   1   8 -20     4484.68     5355.43    704.31 o 
   2   8 -20     4407.19     5948.58    744.78 o 
   3   8 -20     4121.79     4497.04    713.72 o 
   0   9 -20     3699.42     3476.25    646.70 o 
   1   9 -20     2371.37     2274.45    749.01 o 
   2   9 -20     2249.20     2133.03    619.71 o 
   3   9 -20     2993.56     3528.12    705.24 o 
   0  10 -20     2046.06     2352.30    617.61 o 
   1  10 -20    26187.48    26264.82   1138.90 o 
   2  10 -20    10019.28    10487.59    645.46 o 
   3  10 -20    10064.11    10770.17    973.96 o 
   0  11 -20     1196.56     1029.34    561.51 o 
   1  11 -20     9713.31    10301.48    661.15 o 
   2  11 -20     5442.64     5339.99    539.12 o 
   3  11 -20     2558.42     2979.01    475.95 o 
   4  11 -20    17079.09    19306.71   1267.43 o 
   0  12 -20    55837.96    55813.09   2027.27 o 
   1  12 -20     1131.75      699.23    400.05 o 
   2  12 -20    20828.29    20199.26    874.34 o 
   3  12 -20    20926.19    21380.64    890.00 o 
   4  12 -20     2104.91     2261.86    463.34 o 
   0  13 -20      890.79     1709.48    614.12 o 
   1  13 -20     2610.50     1899.94    445.52 o 
   2  13 -20      207.74     -422.15    422.15 o 
   3  13 -20     8390.37     9325.05    782.41 o 
   4  13 -20     3250.82     3124.76    868.14 o 
   5  13 -20    24075.10    24777.44   1338.37 o 
   0  14 -20     2476.92     1487.11    632.95 o 
   1  14 -20    21340.88    23314.67    954.77 o 
   2  14 -20     6827.58     5278.52    578.57 o 
   3  14 -20     1047.19     1584.29    459.89 o 
   4  14 -20    10178.66    10547.14    721.36 o 
   5  14 -20     6222.16     6582.87    626.80 o 
   6  14 -20    14146.00    14796.03   1123.49 o 
   0  15 -20     8105.61     8918.93    971.87 o 
   1  15 -20    15898.38    17008.20    890.72 o 
   2  15 -20    10224.95    11982.28    754.14 o 
   3  15 -20    14033.70    15273.98   1740.99 o 
   4  15 -20    20938.35    21404.01    954.20 o 
   5  15 -20     4865.30     3946.92    571.89 o 
   6  15 -20    15682.86    15374.68   1175.75 o 
   0  16 -20    13033.12    11620.86   1109.39 o 
   1  16 -20     8144.64     9038.25   1202.32 o 
   2  16 -20      936.97     1744.20    489.69 o 
   3  16 -20     4549.83     4993.75    607.41 o 
   4  16 -20     3523.42     3543.38    757.76 o 
   5  16 -20     7089.39     7764.54   1234.78 o 
   6  16 -20      878.29      948.25    641.02 o 
   7  16 -20    22541.15    25343.83   1436.25 o 
   0  17 -20    79727.18    73050.91   2599.85 o 
   1  17 -20     2194.67     2963.12    711.72 o 
   2  17 -20    40143.17    39990.55   2484.09 o 
   3  17 -20     2143.92     2126.16    529.37 o 
   4  17 -20    17601.21    17318.08    934.66 o 
   5  17 -20     3187.73     2903.27    581.11 o 
   6  17 -20      176.35      184.85    476.49 o 
   7  17 -20     7901.15     8837.38   1018.72 o 
   8  17 -20     2436.19     2935.14    819.30 o 
   0  18 -20    24974.24    21707.25   1461.58 o 
   1  18 -20     3517.64     3897.50   1380.35 o 
   2  18 -20     6638.62     7282.90    694.70 o 
   3  18 -20     1842.67     2228.04    546.14 o 
   4  18 -20     1993.15     1698.04    531.33 o 
   5  18 -20     2353.47     1215.62    595.91 o 
   6  18 -20    14758.19    15001.74    916.89 o 
   7  18 -20     2222.94     1485.55    759.39 o 
   8  18 -20    28207.76    28752.11   1604.72 o 
   9  18 -20     4538.49     5495.22    963.84 o 
   0  19 -20     3485.99     2715.22    822.86 o 
   1  19 -20    54053.12    51678.97   1548.76 o 
   2  19 -20     5876.03     6802.95    692.16 o 
   3  19 -20    24211.65    21895.56   1037.01 o 
   4  19 -20      874.00     1215.59    749.20 o 
   5  19 -20     2836.86     2409.02    573.46 o 
   6  19 -20     2782.24     3033.09    715.97 o 
   7  19 -20     1371.62     1279.17    736.74 o 
   8  19 -20    14363.89    17524.81   1359.35 o 
   9  19 -20      925.08      443.08    766.78 o 
   0  20 -20    22064.95    23273.69   1517.39 o 
   1  20 -20     3864.58     4535.32    651.05 o 
   2  20 -20      555.83      583.87    506.93 o 
   3  20 -20     6055.90     6082.11    688.57 o 
   4  20 -20     7051.68     7090.00   1148.28 o 
   5  20 -20     9927.36     9435.26   1808.10 o 
   6  20 -20     1988.06     1873.24    593.47 o 
   7  20 -20     7756.02     6799.97    771.69 o 
   8  20 -20     1838.55     1145.28    794.97 o 
   9  20 -20     2750.59     4181.05    945.65 o 
  10  20 -20     1735.68     3247.84    926.54 o 
   0  21 -20    37576.85    36250.00   1879.66 o 
   1  21 -20     6141.56     6371.52    779.70 o 
   2  21 -20     6113.56     5573.41    697.60 o 
   3  21 -20     7215.46     8010.13    769.42 o 
   4  21 -20      802.58     1391.72    571.62 o 
   5  21 -20     6592.09     6266.49   1090.59 o 
   6  21 -20     1963.93     1694.74    600.95 o 
   7  21 -20      236.45      312.92    557.89 o 
   8  21 -20     4724.80     5638.08   1011.22 o 
   9  21 -20     8505.74    10206.71   1219.17 o 
  10  21 -20    11167.63    13271.08   1307.77 o 
   0  22 -20     3896.48     4903.50    999.80 o 
   1  22 -20    10411.96    10980.58    868.16 o 
   2  22 -20    10065.65    10438.90   1843.20 o 
   3  22 -20     4032.44     3620.96    670.59 o 
   4  22 -20    17904.69    18345.64   1045.04 o 
   5  22 -20     4606.35     5201.43    728.30 o 
   6  22 -20     6565.65     5879.99    760.73 o 
   7  22 -20      865.24     1187.37    626.40 o 
   8  22 -20      471.88      367.63    614.06 o 
   9  22 -20     1324.03      991.14    885.18 o 
  10  22 -20      991.64     2059.81    932.31 o 
  11  22 -20     3477.44     2391.51    961.44 o 
   0  23 -20      233.94     -163.02    737.08 o 
   1  23 -20     9581.45     9885.05    849.75 o 
   2  23 -20      871.91      824.89    572.34 o 
   3  23 -20      824.35      857.68    572.00 o 
   4  23 -20      727.18     1166.37    970.78 o 
   5  23 -20     2196.19     3721.91    697.08 o 
   6  23 -20    10046.12    10893.92    914.21 o 
   7  23 -20     6740.77     8608.62   1592.39 o 
   8  23 -20     8398.89     7913.35   1458.30 o 
   9  23 -20     6874.48     8491.22   1194.85 o 
  10  23 -20     3427.91     3657.39   1043.30 o 
  11  23 -20     7762.46    10726.21   1314.28 o 
   0  24 -20     5867.38     7145.77   1122.64 o 
   1  24 -20     6890.08     7723.89    819.35 o 
   2  24 -20     3458.68     2129.69    846.66 o 
   3  24 -20    22500.24    22607.17   1629.87 o 
   4  24 -20      956.92     1750.49    628.02 o 
   5  24 -20     6422.30     7406.31    824.16 o 
   6  24 -20      755.53      124.14    572.18 o 
   7  24 -20     1185.59     1250.99    656.87 o 
   8  24 -20      967.20      391.75   1881.79 o 
   9  24 -20      969.18     1737.68    686.83 o 
  10  24 -20      532.31      902.07    912.58 o 
  11  24 -20     1160.91     3907.00   1055.10 o 
   0  25 -20     5113.82     3845.22   1023.35 o 
   1  25 -20     1108.57       43.86    585.04 o 
   2  25 -20     6461.46     6231.23    822.46 o 
   3  25 -20     3464.04     4345.18    743.05 o 
   4  25 -20     3093.03     2500.62   1306.23 o 
   5  25 -20    13699.66    11385.02    963.83 o 
   6  25 -20     2438.42     2011.09    679.23 o 
   7  25 -20    24596.18    23759.92   1240.82 o 
   8  25 -20      107.02      810.72    657.93 o 
   9  25 -20    11819.70    12759.52   1593.49 o 
  10  25 -20      103.94      358.10    833.97 o 
   0  26 -20    15292.19    16953.61   1535.27 o 
   1  26 -20     3007.96     2269.20    672.80 o 
   2  26 -20     9330.25    11180.16   2226.37 o 
   3  26 -20    15142.84    17050.70   1686.89 o 
   4  26 -20     4043.57     5199.09    780.74 o 
   5  26 -20    13549.87    14422.17   1042.89 o 
   6  26 -20       87.10      236.78    618.22 o 
   7  26 -20     1521.29     2123.53    710.23 o 
   8  26 -20     1152.87      921.39    683.60 o 
   9  26 -20      429.16      903.65    923.38 o 
  10  26 -20      572.20      -29.64    704.57 o 
   0  27 -20     4212.75     5610.58   1149.91 o 
   1  27 -20     7047.05     7618.04    862.55 o 
   2  27 -20     7908.08     6744.44    842.78 o 
   3  27 -20     4232.78     4702.51    780.90 o 
   4  27 -20    11588.24    12099.70    994.88 o 
   5  27 -20     5160.54     7294.03    872.90 o 
   6  27 -20    17916.85    17771.76   1153.60 o 
   7  27 -20     2936.08     2691.34    761.08 o 
   8  27 -20    13191.35    15069.36   1119.05 o 
   9  27 -20     1955.54     1962.20   2000.51 o 
   0  28 -20      282.87     -442.07    878.88 o 
   1  28 -20    14327.32    14641.79   1065.77 o 
   2  28 -20     5124.84     5463.50    815.99 o 
   3  28 -20     1038.09      594.00    644.53 o 
   4  28 -20     8491.19     9480.39   1871.51 o 
   5  28 -20     1540.45     3007.09    749.13 o 
   6  28 -20     4575.06     5252.90    842.06 o 
   7  28 -20      227.90       38.37    988.63 o 
   8  28 -20     1340.44     1978.00    912.60 o 
   0  29 -20     2402.01     1233.76   1004.16 o 
   1  29 -20    18931.79    20107.78   1204.67 o 
   2  29 -20      523.52     1335.38    698.33 o 
   3  29 -20    18000.85    17769.88   1581.74 o 
   4  29 -20      730.93      417.68    676.56 o 
   5  29 -20    11677.44    12468.94   1967.86 o 
   6  29 -20     3375.76     3893.69    801.73 o 
   7  29 -20     6388.48     7029.82    918.56 o 
   8  29 -20      780.29      451.35    693.80 o 
   0  30 -20    11853.21    10874.44   1430.95 o 
   1  30 -20     3656.94     4210.62   1314.30 o 
   2  30 -20     4334.06     4434.21   1862.72 o 
   3  30 -20    10765.84    11228.59   1025.46 o 
   4  30 -20     1500.07     1787.79    751.70 o 
   5  30 -20     9436.56    10675.84   1022.92 o 
   6  30 -20     2191.86     3129.05   1249.93 o 
   7  30 -20     4388.13     3950.92    845.02 o 
   0  31 -20    18476.50    17065.01   1667.64 o 
   1  31 -20    13288.79    12119.02   1067.80 o 
   2  31 -20    24997.84    24070.91   1326.61 o 
   3  31 -20      288.85     1053.64    798.33 o 
   4  31 -20    11253.02    10824.12   1042.41 o 
   5  31 -20     2436.78     2932.49    792.69 o 
   6  31 -20     3140.97     4381.11    853.17 o 
   0  32 -20     2986.32     3567.73   1181.09 o 
   1  32 -20     8677.24     7999.27   1612.59 o 
   2  32 -20     2590.50     3599.50    815.95 o 
   3  32 -20     2874.01     1746.87    752.55 o 
   4  32 -20     4011.13     4027.16    853.28 o 
   0  33 -20    28135.40    27315.06   1991.06 o 
   1  33 -20    12433.67    13009.49   1129.32 o 
   2  33 -20    17907.88    19633.53   1811.64 o 
   2   3 -19     3003.21     3655.29    570.73 o 
   1   4 -19     5085.84     5221.90    633.74 o 
   2   4 -19      699.10      470.04    441.06 o 
   1   5 -19      710.10     1554.65    490.86 o 
   2   5 -19    11003.30    11813.17    886.94 o 
   1   6 -19     2837.73     3155.48    402.50 o 
   2   6 -19    11583.48    10981.76    885.52 o 
   1   7 -19     1597.27     1083.10    351.09 o 
   2   7 -19     7309.90     7671.22    531.76 o 
   1   8 -19    12894.11    12786.97    664.54 o 
   2   8 -19    23087.09    24203.56   1587.30 o 
   3   8 -19    18692.18    18982.05    774.72 o 
   1   9 -19     3231.39     3129.65    426.44 o 
   2   9 -19     1643.93     2011.97    398.67 o 
   3   9 -19     8249.37     8553.39    582.04 o 
   4   9 -19    19168.91    19197.26   1071.34 o 
   1  10 -19     2889.49     2945.58    449.02 o 
   2  10 -19    13224.46    13208.26    712.57 o 
   3  10 -19    11718.17    10855.47    648.41 o 
   4  10 -19     4918.44     5470.75    689.30 o 
   5  10 -19     4826.21     4691.87    688.64 o 
   1  11 -19      845.21     1101.86    377.28 o 
   2  11 -19      849.86      481.79    367.07 o 
   3  11 -19      585.04     1170.55    389.96 o 
   4  11 -19    16871.25    16519.02   1072.83 o 
   5  11 -19     1867.81     2594.77    617.71 o 
   6  11 -19    42586.81    41141.97   1619.50 o 
   1  12 -19      235.77      255.70    364.83 o 
   2  12 -19     1514.07      703.81    393.71 o 
   3  12 -19     1151.93      484.42    380.21 o 
   4  12 -19     7716.50     9192.66    636.12 o 
   5  12 -19    13954.33    14195.15   1030.20 o 
   6  12 -19     4403.41     6256.83    771.60 o 
   1  13 -19     4467.61     4837.88    544.28 o 
   2  13 -19     2068.56     1706.09    433.89 o 
   3  13 -19     1256.46     1437.95    428.66 o 
   4  13 -19      257.04      298.71    391.74 o 
   5  13 -19     7543.40     8113.17    865.28 o 
   6  13 -19     1141.25     1507.18    596.23 o 
   7  13 -19    17671.13    18485.44   1179.53 o 
   1  14 -19      141.00        2.61    379.17 o 
   2  14 -19    17278.02    16034.63   2958.16 o 
   3  14 -19     7018.52     6895.76    616.90 o 
   4  14 -19     9913.29    10078.62    694.57 o 
   5  14 -19    10635.69    10304.71    951.87 o 
   6  14 -19     1893.26     3830.36    705.56 o 
   7  14 -19     9958.74    11509.81    997.65 o 
   8  14 -19    11899.97    12183.58   1053.46 o 
   1  15 -19     7258.19     8140.16    655.62 o 
   2  15 -19     2788.50     3126.49    515.63 o 
   3  15 -19    13379.58    13501.95    779.18 o 
   4  15 -19     3660.14     3738.38   1490.27 o 
   5  15 -19      127.20     -124.28    532.97 o 
   6  15 -19      907.96     1018.39    597.09 o 
   7  15 -19     1038.71      688.30    628.96 o 
   8  15 -19    17588.13    17525.96   1235.92 o 
   9  15 -19    16008.50    17422.58   1251.96 o 
   1  16 -19    18871.54    17869.26   1855.36 o 
   2  16 -19     2696.22     3388.78    630.48 o 
   3  16 -19    26642.01    25619.93   1025.82 o 
   4  16 -19     4584.39     4231.64    586.59 o 
   5  16 -19      121.82     -414.94    414.94 o 
   6  16 -19     4619.27     5239.22    830.44 o 
   7  16 -19     9703.36     8158.44    962.04 o 
   8  16 -19     3690.52     4347.94    827.69 o 
   9  16 -19     4774.15     4208.15    869.58 o 
  10  16 -19     6547.49     5803.01    936.49 o 
   1  17 -19     2120.65     1483.51    490.77 o 
   2  17 -19     9294.44    10256.11    731.06 o 
   3  17 -19     5086.25     5229.82    616.55 o 
   4  17 -19     6042.14     4784.88    612.80 o 
   5  17 -19     3902.65     4220.23    608.15 o 
   6  17 -19      654.48     1410.95    662.21 o 
   7  17 -19    24033.89    23645.47   1423.87 o 
   8  17 -19     5070.96     4009.30    857.32 o 
   9  17 -19    37699.39    37808.19   1790.50 o 
  10  17 -19      742.13      527.80    735.85 o 
   1  18 -19      348.76      392.07    665.42 o 
   2  18 -19    35102.14    35344.73   1225.27 o 
   3  18 -19      165.48      282.05    429.89 o 
   4  18 -19     7932.79     9266.59    951.69 o 
   5  18 -19     1343.76     1214.42    506.62 o 
   6  18 -19     9231.99     9280.07   1131.75 o 
   7  18 -19     2967.41     5076.19    866.85 o 
   8  18 -19     8497.15     7038.02    986.14 o 
   9  18 -19     4022.35     3467.91    873.50 o 
  10  18 -19     2775.56     2704.17    840.37 o 
  11  18 -19     1578.06      530.12    775.39 o 
   1  19 -19     2191.18     2119.05    550.45 o 
   2  19 -19    19977.20    19457.84    972.67 o 
   3  19 -19      405.80      234.08    487.46 o 
   4  19 -19    21035.72    21458.64   1234.08 o 
   5  19 -19      815.84     1736.97    541.91 o 
   6  19 -19    11346.18    12718.06    867.83 o 
   7  19 -19     2366.25     2203.02    797.61 o 
   8  19 -19    15693.09    15212.39   1284.97 o 
   9  19 -19     1515.13     2389.54    840.97 o 
  10  19 -19    21787.59    23129.40   1499.17 o 
  11  19 -19     1622.17     1258.07    851.19 o 
   1  20 -19     1305.97     1442.94    747.72 o 
   2  20 -19      990.08     1037.02    518.64 o 
   3  20 -19     5901.75     5638.32    672.82 o 
   4  20 -19     4931.87     4344.86    979.50 o 
   5  20 -19     3788.64     3057.05    617.81 o 
   6  20 -19    11506.20    11094.56   1399.58 o 
   7  20 -19     2482.52     3617.70    859.51 o 
   8  20 -19     2325.15     3734.52    899.69 o 
   9  20 -19     4951.09     4600.17    953.34 o 
  10  20 -19     8206.05    10958.18   1203.57 o 
  11  20 -19      495.07      307.66    815.26 o 
  12  20 -19     1285.63     1341.62    898.03 o 
   1  21 -19     3778.01     4448.91   1076.43 o 
   2  21 -19    21035.94    20766.01   1029.58 o 
   3  21 -19    12891.09    13020.70    881.64 o 
   4  21 -19    17024.21    16160.72   1222.85 o 
   5  21 -19    10931.03    10092.52    836.80 o 
   6  21 -19     2660.85     2823.25    659.14 o 
   7  21 -19     9452.54    10024.89    846.34 o 
   8  21 -19     3867.01     3355.34    933.74 o 
   9  21 -19    14157.18    13761.02   1308.35 o 
  10  21 -19     6551.95     9964.60   1190.55 o 
  11  21 -19     6086.08     3913.81   1004.88 o 
  12  21 -19      230.25     1137.86    896.00 o 
   1  22 -19     1175.66     1999.70    589.63 o 
   2  22 -19     1662.71     1270.06    660.71 o 
   3  22 -19     1875.01     3701.83    645.60 o 
   4  22 -19       42.79     -512.30    512.30 o 
   5  22 -19    14009.63    15734.41    980.42 o 
   6  22 -19     2918.41     3444.60    673.40 o 
   7  22 -19      158.56      473.38    573.20 o 
   8  22 -19      255.03     -559.92    749.43 o 
   9  22 -19    10742.01    13743.94   1334.48 o 
  10  22 -19     4085.30     6040.09   1096.69 o 
  11  22 -19     7307.76     7232.23   1163.23 o 
  12  22 -19      224.28     1043.16    899.66 o 
  13  22 -19      260.83     -690.72    854.91 o 
   1  23 -19     4940.35     5321.18   1049.96 o 
   2  23 -19     1921.68     2113.23    600.13 o 
   3  23 -19    20602.69    20292.20   1083.71 o 
   4  23 -19     3764.53     4140.19    827.12 o 
   5  23 -19     6076.46     5536.35    739.86 o 
   6  23 -19     3264.85     2595.62    664.31 o 
   7  23 -19     6747.17     7170.62    814.95 o 
   8  23 -19     5601.10     5318.63    777.07 o 
   9  23 -19    13037.89    13173.32   1338.72 o 
  10  23 -19     1054.49      797.12    861.13 o 
  11  23 -19     3000.14     3528.85   1039.71 o 
  12  23 -19     3942.28     5027.26   1108.27 o 
   1  24 -19     5304.91     5771.12    745.20 o 
   2  24 -19     9947.65     9859.56   1088.42 o 
   3  24 -19    10985.06    12675.19    931.11 o 
   4  24 -19     2103.65     1941.09    629.26 o 
   5  24 -19     1718.72     1468.61    626.43 o 
   6  24 -19      447.42     -446.51    540.37 o 
   7  24 -19     7451.29     6494.75    814.35 o 
   8  24 -19     6378.98     9160.89   1820.96 o 
   9  24 -19      643.62     1597.99    915.48 o 
  10  24 -19     2642.66     1938.49    933.00 o 
  11  24 -19      116.95      407.52    882.85 o 
  12  24 -19      275.14      794.36    969.78 o 
   1  25 -19     4018.96     3904.65    703.25 o 
   2  25 -19     2669.73     2963.60    668.78 o 
   3  25 -19     4338.90     3782.52   1346.49 o 
   4  25 -19     1595.17     1660.36    642.67 o 
   5  25 -19      143.62     -193.54    566.76 o 
   6  25 -19     3489.45     2952.64    903.65 o 
   7  25 -19     4232.81     4796.18   2120.76 o 
   8  25 -19     6007.86     4894.53    786.66 o 
   9  25 -19     5652.76     4545.90    811.58 o 
  10  25 -19     6607.54     6110.71   1154.88 o 
  11  25 -19     2195.11     4553.42   1098.53 o 
   1  26 -19     6453.07     6553.09    804.14 o 
   2  26 -19    18311.07    19092.60   1113.23 o 
   3  26 -19     6008.19     6616.38    812.73 o 
   4  26 -19    11752.39    12573.11    974.58 o 
   5  26 -19     2396.90     3212.76    717.24 o 
   6  26 -19     5652.40     4943.81    778.99 o 
   7  26 -19     6540.48     7689.29    878.25 o 
   8  26 -19     4165.89     4052.59    771.58 o 
   9  26 -19      839.37      725.24    684.93 o 
  10  26 -19      631.57      565.92    688.16 o 
  11  26 -19      257.57      -47.86    902.78 o 
   1  27 -19     2103.18     2468.48    874.80 o 
   2  27 -19      847.60      594.86    602.60 o 
   3  27 -19     3018.73     2326.72    746.56 o 
   4  27 -19      669.13     1244.40    720.70 o 
   5  27 -19      414.18      -72.35    604.19 o 
   6  27 -19     2530.80     1996.03    691.26 o 
   7  27 -19     2267.89     1642.48    894.70 o 
   8  27 -19     3754.73     4631.34    973.20 o 
   9  27 -19      334.19     -307.08    652.59 o 
  10  27 -19     2778.35     4366.26    835.85 o 
   1  28 -19      455.91      686.28   1033.81 o 
   2  28 -19     4016.54     2755.14   1090.58 o 
   3  28 -19     6217.41     4389.61   1191.87 o 
   4  28 -19     5048.02     5575.36    812.87 o 
   5  28 -19     8933.14    11764.25    986.92 o 
   6  28 -19     2227.28     2578.83    708.89 o 
   7  28 -19       63.69      276.51    655.70 o 
   8  28 -19     1057.86     1078.38    678.34 o 
   9  28 -19     2575.97     2726.00   1186.29 o 
   1  29 -19     2646.40     3263.48    724.37 o 
   2  29 -19     8143.89     7273.97   1478.14 o 
   3  29 -19     3627.62     4456.65    798.23 o 
   4  29 -19     2789.30     1768.91    706.84 o 
   5  29 -19     4110.54     4539.81    804.30 o 
   6  29 -19     2055.17     1814.93   1132.21 o 
   7  29 -19      591.56      623.24    703.60 o 
   8  29 -19     1411.79     2136.64   1164.16 o 
   9  29 -19      423.69      211.70    703.55 o 
   1  30 -19      174.17      636.90    799.57 o 
   2  30 -19       90.32      127.65    642.59 o 
   3  30 -19     2157.92     2937.62    751.02 o 
   4  30 -19     8511.81     8655.23    935.41 o 
   5  30 -19     2190.35     1560.53    700.22 o 
   6  30 -19     5716.94     3976.68    809.55 o 
   7  30 -19      433.21     1787.27    723.45 o 
   8  30 -19     1214.08     2517.17    772.65 o 
   1  31 -19      344.69     1586.17    713.85 o 
   2  31 -19     3817.68     5485.39    852.70 o 
   3  31 -19       39.31     -270.02   1007.61 o 
   4  31 -19     3233.80     3194.52   1393.69 o 
   5  31 -19     1844.86     2094.57    742.25 o 
   6  31 -19      224.56      828.46    702.71 o 
   7  31 -19     5255.86     4336.91    850.77 o 
   1  32 -19      140.60      749.13    821.13 o 
   2  32 -19     4262.22     5049.36    854.35 o 
   3  32 -19      428.39      670.61    697.60 o 
   4  32 -19     2301.39     2199.75    782.25 o 
   5  32 -19     2603.18     2800.78    787.47 o 
   6  32 -19     2227.46     1855.23    764.37 o 
   1  33 -19      416.92      515.48    715.05 o 
   2  33 -19     1617.84     2017.31    755.85 o 
   3  33 -19       73.97       -5.52    710.04 o 
   4  33 -19     2047.75     2667.35   1386.42 o 
   5  33 -19     1560.19     1366.35    746.68 o 
   1  34 -19     5623.28     7465.77    968.27 o 
   2  34 -19      157.72     1409.28    751.72 o 
   3  34 -19     5652.88     5232.83    893.35 o 
   1   2 -18    26137.94    27738.30   1140.68 o 
   0   3 -18     1984.59     2024.30    449.93 o 
   1   3 -18     3070.29     3374.45    534.75 o 
   0   4 -18    16113.54    16278.00    911.81 o 
   1   4 -18    18463.27    18354.61    672.58 o 
   2   4 -18    14117.63    13714.49    887.86 o 
   0   5 -18     3317.71     2576.47    506.78 o 
   1   5 -18      113.81      431.49    277.94 o 
   2   5 -18     1605.24     1496.78    438.17 o 
   0   6 -18       61.26      147.86    380.28 o 
   1   6 -18    15988.01    16345.02    674.03 o 
   2   6 -18     6441.10     5507.54    832.27 o 
   3   6 -18    12828.04    12347.01    816.69 o 
   0   7 -18     2559.55     2439.42    529.01 o 
   1   7 -18     3878.93     3944.06    429.06 o 
   2   7 -18     1301.94      738.66    323.68 o 
   3   7 -18     3651.25     3607.83    553.93 o 
   4   7 -18    10623.16    11709.45    826.89 o 
   0   8 -18     2305.06     2568.88    556.56 o 
   1   8 -18    10915.61    10521.22    603.98 o 
   2   8 -18      978.70     1125.67    381.30 o 
   3   8 -18    16117.74    16479.02    952.72 o 
   4   8 -18    11261.24    12481.09    864.25 o 
   5   8 -18    33696.74    34631.53   1344.22 o 
   0   9 -18     4665.71     5224.26    679.43 o 
   1   9 -18     4212.32     3149.45    429.81 o 
   2   9 -18     3885.64     3373.19    430.46 o 
   3   9 -18     4479.48     4994.41    651.31 o 
   4   9 -18     5996.43     8486.26    758.60 o 
   5   9 -18    12035.88    12499.78    902.53 o 
   6   9 -18     3143.98     5256.12    676.27 o 
   0  10 -18     5466.55     5469.34    695.84 o 
   1  10 -18     8458.93     8882.32    738.83 o 
   2  10 -18     6002.71     5937.11    737.82 o 
   3  10 -18     1360.96      419.92    363.01 o 
   4  10 -18    16512.37    18134.86   1050.37 o 
   5  10 -18    26584.69    25346.12   1225.03 o 
   6  10 -18    21413.37    21344.98   1125.55 o 
   7  10 -18    19392.57    20688.17   1129.22 o 
   1  11 -18     2687.13     3052.21    443.05 o 
   2  11 -18     7273.42     7351.95    569.23 o 
   3  11 -18     2689.85     2718.96    436.85 o 
   4  11 -18     4080.92     3728.59    645.93 o 
   5  11 -18       93.26      451.82    505.46 o 
   6  11 -18     5913.56     5826.60    736.48 o 
   7  11 -18     4485.48     6104.20    735.75 o 
   8  11 -18    23909.85    26410.70   1291.84 o 
   0  12 -18    20209.16    21453.86   1238.55 o 
   1  12 -18    10825.12    12522.92    706.22 o 
   2  12 -18     7736.76     8634.17    615.32 o 
   3  12 -18     5677.78     6294.03    554.69 o 
   4  12 -18     7194.68     6420.67    760.62 o 
   5  12 -18     4113.71     4961.43    727.20 o 
   6  12 -18    25445.15    24936.40   1252.07 o 
   7  12 -18     8916.33     9671.94    895.35 o 
   8  12 -18     3926.63     4934.05    749.76 o 
   9  12 -18     3469.85     4089.52    737.78 o 
   0  13 -18     9906.92     9737.52    940.41 o 
   1  13 -18    55359.09    54944.34   1413.98 o 
   2  13 -18     1465.04     1503.68    444.60 o 
   3  13 -18     2689.73     1876.96    437.16 o 
   4  13 -18      721.41     1043.46    554.00 o 
   5  13 -18     1454.37     1760.15    582.01 o 
   6  13 -18     3837.80     4113.22    697.25 o 
   7  13 -18     3307.90     5374.80    764.41 o 
   8  13 -18    11885.70    13432.21   1036.39 o 
   9  13 -18      522.90      718.80    598.74 o 
  10  13 -18     9316.10    11511.98   1020.68 o 
   0  14 -18    21315.17    22169.92   1302.50 o 
   1  14 -18     2816.06     2616.83    466.01 o 
   2  14 -18    25143.51    24033.02    954.89 o 
   3  14 -18     3068.72     2642.17    474.01 o 
   4  14 -18     2224.52     1204.57    440.37 o 
   5  14 -18    19245.19    18724.05   1187.67 o 
   6  14 -18     6604.60     7263.21    833.37 o 
   7  14 -18    12746.28    12384.48   1032.26 o 
   8  14 -18     3095.88     3390.69    713.41 o 
   9  14 -18     1076.35     2187.63    692.28 o 
  10  14 -18     9214.82    11610.32   1029.05 o 
  11  14 -18     1515.20     2797.55    758.40 o 
   0  15 -18    49206.34    47155.03   1921.83 o 
   1  15 -18    41015.81    42820.27   1259.15 o 
   2  15 -18    36085.69    34892.53   2495.50 o 
   3  15 -18      936.19      487.63    419.76 o 
   4  15 -18     1869.51     2495.87   1083.12 o 
   5  15 -18     3434.99     3842.29    710.62 o 
   6  15 -18     1023.23      867.64    587.23 o 
   7  15 -18    11428.75    12338.18   1041.20 o 
   8  15 -18     4629.76     4287.06    786.80 o 
   9  15 -18     2092.88     2745.49    770.46 o 
  10  15 -18     8617.12    10813.38   1052.61 o 
  11  15 -18     7730.20     9092.38   1023.05 o 
   0  16 -18      878.91     2383.11    688.01 o 
   1  16 -18    50637.64    49957.03   1407.36 o 
   2  16 -18      589.90      924.45    442.29 o 
   3  16 -18    16349.09    16194.66    849.53 o 
   4  16 -18     1787.95      920.22    553.34 o 
   5  16 -18      765.66     1070.12    594.86 o 
   6  16 -18       69.04     -209.80    545.96 o 
   7  16 -18     6352.16     6471.59    882.86 o 
   8  16 -18      974.16      228.16    617.61 o 
   9  16 -18     6494.31     7328.77    946.43 o 
  10  16 -18     4467.41     4923.77    894.10 o 
  11  16 -18    10381.25    12524.07   1160.05 o 
  12  16 -18     3773.90     3165.42    872.27 o 
   0  17 -18    87227.17    88947.40   2833.99 o 
   1  17 -18     1216.04     1164.43    965.65 o 
   2  17 -18    37887.70    36541.74   1430.52 o 
   3  17 -18     4132.37     4422.82    576.35 o 
   4  17 -18     3729.32     3483.59    546.95 o 
   5  17 -18     5799.90     6910.95   1910.33 o 
   6  17 -18    12938.95    14083.98   1131.85 o 
   7  17 -18      638.09     1292.20    686.23 o 
   8  17 -18     1225.74     1148.77    683.11 o 
   9  17 -18    12026.64    14892.64   1202.68 o 
  10  17 -18     4764.45     4699.60    891.42 o 
  11  17 -18     3679.86     5354.58    928.54 o 
  12  17 -18    11857.58    13389.12   1252.30 o 
   0  18 -18    79194.10    74197.10   2596.98 o 
   1  18 -18     1872.35     2497.72    527.44 o 
   2  18 -18    42143.65    42482.05   1331.03 o 
   3  18 -18      200.02       84.92    436.86 o 
   4  18 -18     3758.06     3489.16    780.31 o 
   5  18 -18       15.63      525.13    464.69 o 
   6  18 -18     1538.66      561.65    629.73 o 
   7  18 -18      324.91      905.22    675.37 o 
   8  18 -18     3437.19     1810.84    766.96 o 
   9  18 -18    11953.29    13060.20   1191.68 o 
  10  18 -18     4965.01     5401.66    939.34 o 
  11  18 -18    10738.50    10563.31   1148.95 o 
  12  18 -18     3617.68     5662.81   1017.72 o 
  13  18 -18     3169.58     5285.19   1034.90 o 
   0  19 -18    29160.63    26309.39   1546.73 o 
   1  19 -18    36414.96    36594.13   2330.35 o 
   2  19 -18    12283.60    13581.54   2240.52 o 
   3  19 -18    31833.56    32390.31   1186.98 o 
   4  19 -18     2367.91     2471.02    546.60 o 
   5  19 -18    14531.59    14675.23    883.90 o 
   6  19 -18     3983.55     3726.05    823.23 o 
   7  19 -18     6319.91     7922.65   1003.87 o 
   8  19 -18     2117.79     3053.09    824.93 o 
   9  19 -18     5829.26     4891.37    912.37 o 
  10  19 -18     1183.17     2652.68    828.27 o 
  11  19 -18     2672.03     2057.13    864.56 o 
  12  19 -18     5076.52     5361.75   1006.36 o 
  13  19 -18     3049.91     2526.65    958.18 o 
   0  20 -18     4519.91     5299.54    917.53 o 
   1  20 -18    22619.42    23731.39   1063.71 o 
   2  20 -18      501.22     1166.36    504.95 o 
   3  20 -18     8971.81     8622.26    890.75 o 
   4  20 -18     5272.85     5486.00    663.69 o 
   5  20 -18      847.98      675.10    504.23 o 
   6  20 -18     5233.37     4704.54   1181.04 o 
   7  20 -18     1599.46     1892.66    773.05 o 
   8  20 -18     1466.08     2702.97    833.56 o 
   9  20 -18     3574.30     3607.47    900.31 o 
  10  20 -18    20742.32    19048.73   1460.89 o 
  11  20 -18       92.71     -377.22    750.12 o 
  12  20 -18    13889.76    15327.46   1387.20 o 
  13  20 -18      206.35      219.65    853.57 o 
  14  20 -18     1327.36     2331.87    980.90 o 
   0  21 -18     3388.94     2559.28    834.20 o 
   1  21 -18    37762.07    36016.64   2448.80 o 
   2  21 -18     5786.86     6473.00    696.32 o 
   3  21 -18     4876.40     4988.75   1322.61 o 
   4  21 -18    20779.08    22588.51   1064.64 o 
   5  21 -18     1116.57     1282.30    551.13 o 
   6  21 -18    11201.27    11667.28    858.68 o 
   7  21 -18     1286.34       98.93    687.59 o 
   8  21 -18     4071.73     4997.03    956.50 o 
   9  21 -18      402.12     1436.75    826.23 o 
  10  21 -18     8085.80     9170.53   1151.57 o 
  11  21 -18     2892.00     3513.39    966.85 o 
  12  21 -18     1046.17     1550.88    883.01 o 
  13  21 -18     2132.38     1479.53    935.47 o 
  14  21 -18      772.64      541.76    924.36 o 
   0  22 -18    18451.24    16723.71   1369.32 o 
   1  22 -18     6245.77     6897.93    952.55 o 
   2  22 -18     4514.78     4949.30    663.26 o 
   3  22 -18     6480.56     7085.33    732.28 o 
   4  22 -18     4781.93     4944.17    925.78 o 
   5  22 -18    14955.51    17441.20    996.85 o 
   6  22 -18     3332.79     2782.79    638.08 o 
   7  22 -18    10414.25    10537.47    864.32 o 
   8  22 -18     1942.40     2073.79    849.50 o 
   9  22 -18     2008.73     1456.43    841.37 o 
  10  22 -18     2320.52     5300.84   1028.11 o 
  11  22 -18     9243.43    11618.34   1295.63 o 
  12  22 -18       55.56      136.03    850.92 o 
  13  22 -18     3257.33     3200.20   1019.24 o 
   0  23 -18    10934.82    10414.90   1191.52 o 
   1  23 -18     1395.30     2440.70   1136.05 o 
   2  23 -18     8813.70     8796.92   1801.30 o 
   3  23 -18    17255.19    18221.69   1020.55 o 
   4  23 -18    10537.94    12310.56    893.29 o 
   5  23 -18    27161.76    26836.29   1190.59 o 
   6  23 -18     2876.30     2701.03    651.98 o 
   7  23 -18    11117.13    11023.51    892.94 o 
   8  23 -18     2286.22     4217.40    955.08 o 
   9  23 -18     3842.04     4574.80   1008.51 o 
  10  23 -18     2618.94     3822.21   1004.62 o 
  11  23 -18     2512.61     2473.08    960.21 o 
  12  23 -18     3606.95     5504.71   1111.76 o 
  13  23 -18     1075.19     1236.33    963.83 o 
   0  24 -18     7333.30     6765.34   1080.00 o 
   1  24 -18     2610.38     2320.13   1236.65 o 
   2  24 -18     2932.84     3631.18    661.22 o 
   3  24 -18     2781.02     3110.05    629.26 o 
   4  24 -18     5371.96     5640.59    732.18 o 
   5  24 -18     1391.19     1531.34    944.26 o 
   6  24 -18    11431.62    11089.49    900.12 o 
   7  24 -18     5124.30     4655.02    742.14 o 
   8  24 -18     2882.22     3698.55   1023.85 o 
   9  24 -18     4146.96     3801.14    993.48 o 
  10  24 -18     2546.39     3154.27    967.17 o 
  11  24 -18      347.49      335.96    891.69 o 
  12  24 -18     6678.59     8422.63   1248.02 o 
   0  25 -18     5301.45     3906.13    978.21 o 
   1  25 -18      330.47      455.68    555.65 o 
   2  25 -18     8518.23     7739.92    811.93 o 
   3  25 -18    21066.69    20595.23   1409.26 o 
   4  25 -18     7566.43     7344.59   1515.27 o 
   5  25 -18    23524.75    21873.17   1149.23 o 
   6  25 -18     3222.24     2798.83    670.94 o 
   7  25 -18     3815.06     4471.34    750.81 o 
   8  25 -18     1308.35      166.90    612.02 o 
   9  25 -18     1199.72      612.69    846.33 o 
  10  25 -18       52.15      358.97    880.45 o 
  11  25 -18     8739.17    10726.31   1344.75 o 
  12  25 -18      164.24     -370.75    892.05 o 
   0  26 -18     3763.65     2255.09    947.59 o 
   1  26 -18      166.87      653.82    585.00 o 
   2  26 -18     1571.58     1797.42    630.75 o 
   3  26 -18     1769.97     1676.38    633.86 o 
   4  26 -18    10290.69     9964.81    891.26 o 
   5  26 -18     5733.67     4991.92    754.57 o 
   6  26 -18    12753.70    12936.68    989.57 o 
   7  26 -18     5429.68     5086.33    788.76 o 
   8  26 -18     6649.99     6005.94    828.24 o 
   9  26 -18     1703.93     2230.46    725.28 o 
  10  26 -18      342.70     -546.36    866.76 o 
  11  26 -18      198.83      786.20    927.27 o 
  12  26 -18     2659.47     2695.70   1073.25 o 
   0  27 -18    11590.34    14253.60   1421.81 o 
   1  27 -18    27949.20    28861.86   1281.83 o 
   2  27 -18    16927.06    19460.64   1123.61 o 
   3  27 -18      587.47      775.82    596.12 o 
   4  27 -18    21907.49    23382.74   1194.65 o 
   5  27 -18      876.56      176.32    933.66 o 
   6  27 -18     6536.43     6144.21    822.98 o 
   7  27 -18      102.40      558.17    918.47 o 
   8  27 -18     3735.44     4178.96    776.78 o 
   9  27 -18      353.17     -162.82   1010.48 o 
  10  27 -18     3796.15     4369.31   1058.89 o 
  11  27 -18     5667.17     7345.08   1235.35 o 
   0  28 -18     3317.43     2852.06   1003.77 o 
   1  28 -18     2168.44     3229.38    720.84 o 
   2  28 -18     1559.96     1686.90   1137.26 o 
   3  28 -18      173.28      394.07    812.57 o 
   4  28 -18     1023.33      543.08   1093.58 o 
   5  28 -18     8632.15     9052.37    901.71 o 
   6  28 -18     4126.06     4518.75   1033.37 o 
   7  28 -18     8143.12     8487.12    920.11 o 
   8  28 -18     1721.07     2957.02    748.42 o 
   9  28 -18      409.19       86.16    666.82 o 
  10  28 -18     1165.50     1694.06    758.46 o 
   0  29 -18    15568.43    15408.37   1512.23 o 
   1  29 -18    50012.88    48314.40   1668.39 o 
   2  29 -18     2984.13     2994.03    728.34 o 
   3  29 -18    25175.13    24414.40   2103.43 o 
   4  29 -18     6158.69     7225.14   1156.99 o 
   5  29 -18     7301.69     8811.31    970.21 o 
   6  29 -18     2348.55     1921.92    703.81 o 
   7  29 -18     1838.55     2081.29    717.81 o 
   8  29 -18      653.18     1212.53    712.78 o 
   9  29 -18      276.24      463.04   1072.41 o 
  10  29 -18     2044.05     2558.44    811.25 o 
   0  30 -18     3279.15     4353.98   1132.68 o 
   1  30 -18    14860.36    14902.98   2643.86 o 
   2  30 -18      333.30      937.35    654.31 o 
   3  30 -18     5383.39     5826.03    848.54 o 
   4  30 -18     8313.49     7680.71    906.95 o 
   5  30 -18      253.26      104.94    881.02 o 
   6  30 -18    11108.46    11126.55   1004.55 o 
   7  30 -18     1181.36     1755.13    722.98 o 
   8  30 -18      368.66      112.59    927.81 o 
   9  30 -18      429.51     2849.45    800.76 o 
   0  31 -18    70240.06    69421.56   2966.01 o 
   1  31 -18     2293.25     3211.60   1064.41 o 
   2  31 -18    26150.22    25821.85   1315.90 o 
   3  31 -18     6179.14     5646.08    863.50 o 
   4  31 -18     9673.20    11398.56   1017.14 o 
   5  31 -18     3042.24     2986.57    776.63 o 
   6  31 -18     1796.69     2985.72    773.16 o 
   7  31 -18     1281.47     1136.71    716.98 o 
   8  31 -18     3778.30     3228.56    833.64 o 
   0  32 -18     9140.28     9010.30   1343.85 o 
   1  32 -18     4055.00     4130.42    831.48 o 
   2  32 -18    10108.45    11171.16   1013.62 o 
   3  32 -18      850.08     1962.74    732.64 o 
   4  32 -18     1191.48     1005.91    695.21 o 
   5  32 -18     2086.83     2797.05    780.96 o 
   6  32 -18     3839.96     5258.83    881.43 o 
   7  32 -18     3680.01     4105.34    846.75 o 
   0  33 -18    27297.19    26990.61   1937.08 o 
   1  33 -18    16956.33    18864.72   1544.78 o 
   2  33 -18    16625.27    18041.84   1203.72 o 
   3  33 -18     5379.27     5849.75    886.52 o 
   4  33 -18     1315.94      765.06    734.34 o 
   5  33 -18     6542.36     7725.87   1786.47 o 
   6  33 -18     2630.13     1675.31   1168.81 o 
   0  34 -18     3583.23     2549.26   1124.31 o 
   1  34 -18    17055.30    14904.01   1147.18 o 
   2  34 -18     1751.86     1970.27    918.57 o 
   3  34 -18     4667.91     2544.36    785.35 o 
   4  34 -18     2198.31     1728.47    769.74 o 
   5  34 -18      768.94      730.68    757.22 o 
   0  35 -18     1900.05     1939.95   1111.11 o 
   1  35 -18    23388.78    25070.35   1372.40 o 
   2  35 -18      291.58       66.05    717.03 o 
   3  35 -18     5038.28     4549.48    912.01 o 
   4  35 -18     4462.98     2746.41    817.06 o 
   1   1 -17     8384.14     8236.28    686.16 o 
   1   2 -17      417.83      596.03    252.12 o 
   1   3 -17     3794.08     4353.01    367.47 o 
   2   3 -17    29745.27    29124.92   1074.89 o 
   1   4 -17    32169.48    31665.34    854.63 o 
   2   4 -17     2638.72     1491.08    404.76 o 
   3   4 -17    40126.52    41615.99   1328.40 o 
   4   4 -17     1566.28     1259.57    387.85 o 
   1   5 -17     4966.27     4884.50    410.69 o 
   2   5 -17     1010.32     1390.53    414.05 o 
   3   5 -17     6610.66     7230.37    613.65 o 
   4   5 -17     3479.83     4229.13    518.35 o 
   5   5 -17    27647.21    27592.75   1094.03 o 
   1   6 -17     5551.29     4468.84    412.01 o 
   2   6 -17    24443.63    25256.04    796.52 o 
   3   6 -17     3341.20     3684.08    519.30 o 
   4   6 -17    26206.62    27928.54   1124.63 o 
   5   6 -17    35714.28    38176.88   1323.47 o 
   6   6 -17     3184.73     3206.96    519.55 o 
   1   7 -17     3280.78     3046.11    380.12 o 
   2   7 -17     1669.16     1976.23    352.49 o 
   3   7 -17    12565.06    12839.93    819.44 o 
   4   7 -17     5835.82     5230.69    611.17 o 
   5   7 -17    31433.42    33481.80   1263.65 o 
   6   7 -17      905.69     1360.45    473.85 o 
   7   7 -17    66314.40    64887.39   1936.50 o 
   1   8 -17     3129.54     3613.63    411.77 o 
   2   8 -17     1361.36     1765.45    469.88 o 
   3   8 -17    15070.22    14086.39    902.18 o 
   4   8 -17    11252.76    11408.33    831.58 o 
   5   8 -17    27238.31    27171.69   1184.80 o 
   6   8 -17    15162.66    17244.37    961.20 o 
   7   8 -17    16557.95    16418.05    971.17 o 
   8   8 -17     3707.41     4871.08    637.44 o 
   1   9 -17     4312.92     4454.48    449.97 o 
   2   9 -17     2929.35     2418.55    393.89 o 
   3   9 -17    14159.82    14438.00    912.84 o 
   4   9 -17    18350.86    17348.66    999.25 o 
   5   9 -17    16277.89    17174.91    986.53 o 
   6   9 -17     8973.66     8297.57    762.84 o 
   7   9 -17    42747.55    41467.23   1522.55 o 
   8   9 -17    18868.20    19614.54   1076.73 o 
   9   9 -17     6068.48     7536.31    782.66 o 
   1  10 -17     1559.53     1601.71    365.55 o 
   2  10 -17     4172.47     5150.65    483.94 o 
   3  10 -17     4069.11     3866.61    601.80 o 
   4  10 -17    33890.04    32166.81   1355.45 o 
   5  10 -17     9296.59    10316.25    821.07 o 
   6  10 -17    33696.38    32668.55   1373.44 o 
   7  10 -17      981.67     1689.93    552.19 o 
   8  10 -17    15435.56    18318.00   1068.25 o 
   9  10 -17     1133.58     1807.93    582.28 o 
  10  10 -17     1412.91     1332.82    595.76 o 
   1  11 -17     3871.32     4053.92    471.12 o 
   2  11 -17     1227.61     1087.23    380.87 o 
   3  11 -17    23751.84    23600.85    872.75 o 
   4  11 -17    18212.89    19458.22   1089.10 o 
   5  11 -17    12076.79    14641.77    981.72 o 
   6  11 -17    32465.70    34633.36   1437.28 o 
   7  11 -17        9.44     -123.01    473.46 o 
   8  11 -17     6409.08     8764.88    831.95 o 
   9  11 -17     3046.21     3932.25    695.70 o 
  10  11 -17     1495.83     1126.62    597.97 o 
  11  11 -17     3479.97     5031.53    791.52 o 
   1  12 -17     1263.71     1209.35    686.35 o 
   2  12 -17    13426.97    12394.27    705.37 o 
   3  12 -17     6190.95     7742.92    572.76 o 
   4  12 -17     6955.02     6621.51    762.36 o 
   5  12 -17    13132.71    13998.37    994.21 o 
   6  12 -17     6737.96     9607.10    841.60 o 
   7  12 -17     9991.86    11824.86    929.92 o 
   8  12 -17     3723.49     4665.01    729.38 o 
   9  12 -17     2636.02     3293.52    676.77 o 
  10  12 -17     4103.02     4329.29    758.67 o 
  11  12 -17     6444.44     6708.90    869.78 o 
  12  12 -17       27.33      104.16    652.05 o 
   1  13 -17     1035.90      768.95    381.93 o 
   2  13 -17    10096.18    10964.91    674.98 o 
   3  13 -17      410.90      242.70    371.75 o 
   4  13 -17    20099.03    19157.26   1154.20 o 
   5  13 -17    15412.57    14943.18   1035.81 o 
   6  13 -17    12126.53    12935.40   1000.63 o 
   7  13 -17     1897.25     2058.48    609.05 o 
   8  13 -17     9321.04     9866.88    911.17 o 
   9  13 -17     1199.93     1213.33    606.68 o 
  10  13 -17     1940.72     1951.46    687.46 o 
  11  13 -17     7578.36     8858.03    959.16 o 
  12  13 -17     2014.32     3109.36    797.37 o 
   1  14 -17    15020.28    15424.95    779.10 o 
   2  14 -17      614.02      308.91    382.73 o 
   3  14 -17    20693.31    19263.08    854.05 o 
   4  14 -17     8453.21     8277.52    840.12 o 
   5  14 -17       31.22       52.46    479.80 o 
   6  14 -17     2920.69     4546.73    712.37 o 
   7  14 -17     4284.43     6285.62    794.28 o 
   8  14 -17    13432.55    13525.39   1077.76 o 
   9  14 -17     1416.57     1871.74    688.76 o 
  10  14 -17    22949.09    23514.60   1360.15 o 
  11  14 -17     2453.21     2024.49    749.37 o 
  12  14 -17     7440.92     7022.11    951.57 o 
  13  14 -17     2160.16     3979.71    893.10 o 
   1  15 -17     4078.25     3878.12    508.89 o 
   2  15 -17     4016.15     4378.07    535.26 o 
   3  15 -17     4432.39     4354.28    740.47 o 
   4  15 -17     2396.45     2808.29    489.49 o 
   5  15 -17     3454.71     3061.35    683.72 o 
   6  15 -17     1698.15     1623.85    610.41 o 
   7  15 -17    10321.18    12475.82   1006.70 o 
   8  15 -17     2318.94     2976.41    717.87 o 
   9  15 -17     5732.82     7058.91    902.64 o 
  10  15 -17     6021.05     6968.81    933.24 o 
  11  15 -17     2286.18     1883.84    740.28 o 
  12  15 -17    13834.27    14568.54   1214.48 o 
  13  15 -17     5627.69     6858.55   1010.69 o 
   1  16 -17     1915.82     2264.08    478.74 o 
   2  16 -17    10884.13    10138.53    705.02 o 
   3  16 -17     4043.23     3639.41    529.00 o 
   4  16 -17     1946.25     1911.44    463.29 o 
   5  16 -17      363.41      628.57    552.14 o 
   6  16 -17     1101.48     2021.71    661.40 o 
   7  16 -17     7661.16    10750.84    994.27 o 
   8  16 -17       53.75     -555.94    555.94 o 
   9  16 -17    35440.57    34211.73   1643.68 o 
  10  16 -17     2230.18     2207.03    754.64 o 
  11  16 -17    25831.72    26027.00   1491.60 o 
  12  16 -17     1580.13     1862.71    795.05 o 
  13  16 -17     3700.27     3983.35    931.57 o 
  14  16 -17      478.70     1055.45    831.39 o 
   1  17 -17     7329.32     7559.99    642.59 o 
   2  17 -17    24168.88    24834.02   1000.99 o 
   3  17 -17     9847.60    11643.60    740.64 o 
   4  17 -17    17532.01    17657.36   1400.55 o 
   5  17 -17     2838.63     2390.60    670.34 o 
   6  17 -17     1073.44      900.04    645.85 o 
   7  17 -17      270.25      720.91    610.60 o 
   8  17 -17    13230.02    13799.41   1152.14 o 
   9  17 -17     3757.35     2638.30    778.14 o 
  10  17 -17    10552.45    12145.99   1136.78 o 
  11  17 -17     2791.23     3642.98    868.68 o 
  12  17 -17     7094.15     7843.42   1039.93 o 
  13  17 -17     6228.89     6956.95   1073.48 o 
  14  17 -17     6073.10     8025.79   1144.36 o 
   1  18 -17     1000.29     1319.88    457.46 o 
   2  18 -17     4729.75     6149.02    622.43 o 
   3  18 -17     1889.18     2609.24    660.92 o 
   4  18 -17     1167.60     1040.73    468.70 o 
   5  18 -17      908.73      505.71    456.37 o 
   6  18 -17      214.09     -110.68    576.68 o 
   7  18 -17     5790.38     6714.34    901.71 o 
   8  18 -17    20450.55    23127.34   1415.62 o 
   9  18 -17      468.01      369.33    698.23 o 
  10  18 -17    37749.60    35910.66   1764.37 o 
  11  18 -17      339.83     1014.63    758.40 o 
  12  18 -17    12423.36    12023.36   1220.90 o 
  13  18 -17      137.20      779.76    811.70 o 
  14  18 -17     2721.73     5020.72   1039.18 o 
  15  18 -17      576.77      592.01    919.56 o 
   1  19 -17     4761.70     4760.65    596.64 o 
   2  19 -17    17616.46    18839.41    935.01 o 
   3  19 -17     5744.74     6445.79    652.65 o 
   4  19 -17    18650.87    16965.74    918.68 o 
   5  19 -17      998.03      484.30    746.65 o 
   6  19 -17      567.57      159.50    629.42 o 
   7  19 -17    17330.74    16271.70   1256.09 o 
   8  19 -17     4389.67     4295.54    885.15 o 
   9  19 -17    25137.10    24196.16   1506.96 o 
  10  19 -17     2592.70     4101.10    906.12 o 
  11  19 -17    13864.85    17328.60   1379.06 o 
  12  19 -17      529.40      607.31    795.41 o 
  13  19 -17     2891.31     2501.41    926.52 o 
  14  19 -17     4258.47     4442.76   1048.80 o 
  15  19 -17     1897.44     3725.14   1037.90 o 
   1  20 -17     2175.10     2785.02    554.08 o 
   2  20 -17    42835.16    43556.70   1372.17 o 
   3  20 -17     3287.26     3836.56    596.08 o 
   4  20 -17    14127.01    14437.15    864.98 o 
   5  20 -17     2333.11     3256.36    580.30 o 
   6  20 -17      407.58      515.19    672.03 o 
   7  20 -17    10261.20    11952.19   1134.95 o 
   8  20 -17     1367.59     1167.28    739.34 o 
   9  20 -17    16221.92    15082.89   1296.43 o 
  10  20 -17     2232.87     4163.35    941.30 o 
  11  20 -17    10006.50    11017.20   1212.65 o 
  12  20 -17     2066.86     2956.65    924.13 o 
  13  20 -17     2565.39     2876.43    951.50 o 
  14  20 -17      284.77     -643.38    834.84 o 
  15  20 -17      480.12      451.91    924.38 o 
   1  21 -17     2903.00     3495.43    935.08 o 
   2  21 -17     7247.62     6229.58    670.74 o 
   3  21 -17     4878.29     4445.25    620.05 o 
   4  21 -17    11280.37    11733.61   1419.56 o 
   5  21 -17      734.95     1238.64    524.14 o 
   6  21 -17     5751.00     6354.94   1340.61 o 
   7  21 -17     3427.54     2581.14    817.91 o 
   8  21 -17    23641.08    21229.00   1475.79 o 
   9  21 -17     3801.63     4183.28    918.11 o 
  10  21 -17    32119.32    38361.86   1872.10 o 
  11  21 -17       52.67       98.25    786.86 o 
  12  21 -17     5304.87     7386.59   1136.00 o 
  13  21 -17     4598.48     4416.79   1050.81 o 
  14  21 -17      293.35      283.49    908.17 o 
   1  22 -17    17229.18    16729.81   1085.67 o 
   2  22 -17     7219.06     5937.18    688.10 o 
   3  22 -17    48308.16    46223.09   1455.31 o 
   4  22 -17     1574.07      833.19    535.93 o 
   5  22 -17     7936.08     7990.22   1107.85 o 
   6  22 -17    10879.14    11538.37   1327.58 o 
   7  22 -17     3054.41     3390.72    853.63 o 
   8  22 -17     7741.51     6819.25   1044.22 o 
   9  22 -17     2495.39     3117.87    908.82 o 
  10  22 -17     3277.63     4242.22    982.34 o 
  11  22 -17     1849.64     1856.54    895.84 o 
  12  22 -17     2876.37     3518.65   1001.41 o 
  13  22 -17      629.47     1599.87    953.08 o 
  14  22 -17     3808.47     4677.68   1103.65 o 
   1  23 -17     2476.73     1688.55    565.33 o 
   2  23 -17    18997.30    17608.78   1202.68 o 
   3  23 -17    14309.69    16133.78    960.93 o 
   4  23 -17    13674.12    13054.29    898.53 o 
   5  23 -17    10964.29    11469.34    877.36 o 
   6  23 -17    12884.51    13316.36    921.24 o 
   7  23 -17    12335.90    13252.94    932.64 o 
   8  23 -17      717.24     -556.56    705.96 o 
   9  23 -17    21497.19    20992.00   1537.10 o 
  10  23 -17      187.38      367.43    813.40 o 
  11  23 -17     8295.21    10866.18   1251.22 o 
  12  23 -17      213.12      584.21    881.28 o 
  14  23 -17      853.34     1276.91    995.54 o 
   1  24 -17     2633.99     1788.48    583.25 o 
   2  24 -17     6759.70     7073.49    745.81 o 
   3  24 -17     4603.99     5400.99    699.90 o 
   4  24 -17    13930.10    14347.13    956.05 o 
   5  24 -17     2463.83     3502.13    654.20 o 
   6  24 -17     9458.45     8468.62    825.98 o 
   7  24 -17     3752.79     4376.77    705.45 o 
   8  24 -17     1484.36     1026.04    813.13 o 
   9  24 -17     2736.25     3258.88    950.18 o 
  10  24 -17     2265.71     3335.03   1001.99 o 
  11  24 -17      186.18     1000.46    871.35 o 
  12  24 -17     2570.91     3240.63   1052.68 o 
  13  24 -17     6046.70     9469.63   1321.35 o 
   1  25 -17    21238.09    20447.44   1067.88 o 
   2  25 -17     2924.55     2760.78    636.56 o 
   3  25 -17    43653.03    46477.46   1526.47 o 
   4  25 -17     1669.22     1192.22   1006.42 o 
   5  25 -17    19636.55    19405.79   1073.24 o 
   6  25 -17     3511.72     2080.01    638.97 o 
   7  25 -17     4454.44     4406.57    713.06 o 
   8  25 -17    11223.52    12726.27   1256.14 o 
   9  25 -17      619.32      -87.08    811.38 o 
  10  25 -17     6365.01     8196.47   1211.68 o 
  11  25 -17     1040.96     1467.31    931.64 o 
  12  25 -17     5267.00     6145.91   1159.70 o 
   1  26 -17      592.85     1232.68    579.47 o 
   2  26 -17     8316.91     8910.49    835.22 o 
   3  26 -17      749.62      867.70    563.99 o 
   4  26 -17     7363.17     7321.47    802.96 o 
   5  26 -17     7739.34     8960.11   1033.13 o 
   6  26 -17     4945.82     4344.61    715.15 o 
   7  26 -17     4581.39     5173.35   1142.92 o 
   8  26 -17      948.96     1081.13    684.06 o 
   9  26 -17      828.26      569.39    636.38 o 
  10  26 -17     1371.83     3239.11   1006.51 o 
  11  26 -17     2605.09     3298.81   1040.37 o 
  12  26 -17     1373.94     1869.39    982.09 o 
   1  27 -17     2374.03     2051.68    636.95 o 
   2  27 -17    20628.91    19532.62   1097.78 o 
   3  27 -17     1184.79     2018.09    635.24 o 
   4  27 -17    17740.85    18893.55   1102.11 o 
   5  27 -17     3086.88     4694.78   2032.32 o 
   6  27 -17     8970.38     9365.06    889.50 o 
   7  27 -17       27.64      128.35    580.67 o 
   8  27 -17     2188.18     2574.10    705.37 o 
   9  27 -17       49.24      790.42    641.63 o 
  10  27 -17     6024.28     5264.52   1160.73 o 
  11  27 -17     1861.36      497.90    934.70 o 
  12  27 -17     4293.45     3777.72   1125.14 o 
   1  28 -17     3967.37     4872.28    752.28 o 
   2  28 -17     2823.16     2581.39    671.41 o 
   3  28 -17    17485.27    17893.68   1158.50 o 
   4  28 -17     1671.24     1643.52    635.31 o 
   5  28 -17     5471.27     5417.42    787.58 o 
   6  28 -17     4610.97     4603.55    779.76 o 
   7  28 -17      404.03      401.90   1001.65 o 
   8  28 -17     3146.79     2170.36    709.38 o 
   9  28 -17      697.17     1080.60    671.80 o 
  10  28 -17       87.24      759.14    697.51 o 
  11  28 -17      276.58      359.44    956.50 o 
   1  29 -17      487.21      684.05    611.18 o 
   2  29 -17     1796.52     2005.76    667.89 o 
   3  29 -17     2646.17     2466.28    677.81 o 
   4  29 -17      557.20      758.66    631.94 o 
   5  29 -17     7999.18     8864.90   1160.00 o 
   6  29 -17      882.77     2163.72    709.50 o 
   7  29 -17      725.67     1122.52    676.58 o 
   8  29 -17     1204.45      901.56    682.80 o 
   9  29 -17     5438.83     5492.58    850.79 o 
  10  29 -17     3427.52     2681.20    799.78 o 
  11  29 -17     7923.03     7385.63   2411.74 o 
   1  30 -17     1079.71      812.27    730.86 o 
   2  30 -17    16620.38    14936.87   1721.85 o 
   3  30 -17      676.25      994.67    639.60 o 
   4  30 -17     7199.93     7199.84    871.89 o 
   5  30 -17     7565.63     8459.80    909.58 o 
   6  30 -17      570.28     1081.82    675.91 o 
   7  30 -17     8561.22     7554.56    894.81 o 
   8  30 -17      114.47      157.46    643.97 o 
   9  30 -17     5055.39     7076.20   1505.09 o 
  10  30 -17      410.90     1173.84    739.64 o 
   1  31 -17      177.79     -127.80   1002.66 o 
   2  31 -17     2616.81     2518.53    713.25 o 
   3  31 -17     1338.35      626.20    664.70 o 
   4  31 -17      286.14      634.20    674.99 o 
   5  31 -17     2230.46     1833.71    705.56 o 
   6  31 -17     3762.66     3957.71    795.62 o 
   7  31 -17       15.55      978.00    686.19 o 
   8  31 -17     1232.24     2361.95    761.46 o 
   9  31 -17     3144.20     4927.53    910.74 o 
   1  32 -17     2528.20     2765.43    749.83 o 
   2  32 -17      126.44      594.56    655.61 o 
   3  32 -17     5889.56     6017.76   1630.32 o 
   4  32 -17     1034.16     1484.42    707.86 o 
   5  32 -17      148.78      714.55    666.75 o 
   6  32 -17     4567.55     3711.67    797.23 o 
   7  32 -17      886.54     1967.26    750.74 o 
   8  32 -17     7011.69     6481.18    931.72 o 
   9  32 -17     1521.48     2453.78    820.98 o 
   1  33 -17      209.27      430.32    679.93 o 
   2  33 -17     4382.02     5339.16    855.30 o 
   3  33 -17      308.94      615.31    666.74 o 
   4  33 -17     2504.15     3384.43    796.01 o 
   5  33 -17     4618.11     4860.30    846.93 o 
   6  33 -17     1566.52     1646.06    750.52 o 
   7  33 -17    16489.79    17416.35   1493.55 o 
   8  33 -17     3695.65     4613.66    898.91 o 
   1  34 -17     1942.74     3355.11    903.55 o 
   2  34 -17      639.54     1566.65    775.74 o 
   3  34 -17      831.40     1214.84    715.01 o 
   4  34 -17     1708.50     2116.29    769.63 o 
   5  34 -17     1435.38     2680.57    798.24 o 
   6  34 -17     3376.95     3055.40    830.79 o 
   7  34 -17     2727.96     3676.48    850.45 o 
   1  35 -17      450.62     1545.57    757.06 o 
   2  35 -17       10.73      699.24   1189.01 o 
   3  35 -17     1170.78     2012.39    764.91 o 
   4  35 -17     1600.74      653.13    735.74 o 
   5  35 -17      829.08      194.86   1086.05 o 
   1  36 -17     3737.06     4802.28    871.03 o 
   2  36 -17      135.63     -450.83    709.25 o 
   3  36 -17     6139.19     5090.07    986.45 o 
   4  36 -17      628.28     1735.67    786.75 o 
   1  37 -17      633.37     1267.41    772.21 o 
   0   0 -16     5165.00     5999.12    514.64 o 
   0   1 -16   230558.83   245079.06   3749.37 o 
   1   1 -16   124958.97   130106.94   2190.26 o 
   2   1 -16   152705.08   161111.39   3573.43 o 
   3   1 -16    46072.00    45994.52   1287.14 o 
   0   2 -16     3421.49     4062.10    499.82 o 
   1   2 -16    30614.58    32635.41    810.13 o 
   2   2 -16    10224.43    11572.27    663.46 o 
   3   2 -16      186.03      520.60    305.65 o 
   4   2 -16    17252.89    17081.74    742.76 o 
   0   3 -16     7922.57     8705.32    663.88 o 
   1   3 -16   159210.31   167736.17   2772.14 o 
   2   3 -16     9328.11    10050.95    665.26 o 
   3   3 -16    85454.56    88993.59   2214.42 o 
   4   3 -16     1600.44     2479.22    394.14 o 
   5   3 -16    32022.17    33870.20   1111.80 o 
   0   4 -16    11250.38    10170.47    737.25 o 
   1   4 -16     7893.66     8497.13    468.84 o 
   2   4 -16    17200.32    18211.19    851.07 o 
   3   4 -16     6816.49     7968.38    589.83 o 
   4   4 -16    12344.22    11327.79    704.91 o 
   5   4 -16     6288.30     6819.85    559.18 o 
   6   4 -16      799.74      805.77    386.31 o 
   7   4 -16    17064.19    16932.98    860.01 o 
   0   5 -16     7954.20     8345.90    675.55 o 
   1   5 -16     2417.07     3030.69    342.54 o 
   2   5 -16    38572.80    41475.02   1368.40 o 
   3   5 -16     1526.07     1742.59    418.28 o 
   4   5 -16    91597.58    90702.83   2345.88 o 
   5   5 -16     1516.97     1149.70    397.82 o 
   6   5 -16    81596.42    82486.70   2196.66 o 
   7   5 -16    16919.18    17241.27    889.23 o 
   8   5 -16    35991.55    34826.59   1278.21 o 
   0   6 -16      117.81      352.17    376.67 o 
   1   6 -16      232.60      645.31    284.90 o 
   2   6 -16     8167.69     7439.47    640.44 o 
   3   6 -16    43525.21    44407.80   1449.08 o 
   4   6 -16      659.51      909.79    396.29 o 
   5   6 -16    24790.16    25448.46   1073.06 o 
   6   6 -16     2696.37     3799.92    528.85 o 
   7   6 -16     1162.69     1567.38    467.28 o 
   8   6 -16     5735.24     5319.58    622.82 o 
   9   6 -16     6005.70     5291.24    645.21 o 
   0   7 -16     8568.76     9466.56    736.46 o 
   1   7 -16     3593.84     3587.97    386.75 o 
   2   7 -16     1070.93     1535.29    438.45 o 
   3   7 -16    42472.17    44727.21   1496.07 o 
   4   7 -16     2538.09     2017.34    481.36 o 
   5   7 -16   104261.41   106974.53   2688.67 o 
   6   7 -16    24267.06    24834.52   1095.18 o 
   7   7 -16    77685.13    79706.91   2199.18 o 
   8   7 -16     5459.83     5349.00    648.01 o 
   9   7 -16    17030.58    15331.36    967.16 o 
  10   7 -16      566.57      973.59    532.77 o 
   0   8 -16    17310.02    19631.16   1017.59 o 
   1   8 -16      685.69      710.10    314.30 o 
   2   8 -16     2205.78     1662.42    339.29 o 
   3   8 -16     3434.86     3296.70    534.91 o 
   4   8 -16    29687.44    29828.15   1210.36 o 
   5   8 -16     7939.85     7856.50    704.34 o 
   6   8 -16     8397.81     9775.04    786.31 o 
   7   8 -16     1244.20     2295.33    527.13 o 
   8   8 -16      128.30      185.42    471.77 o 
   9   8 -16    12190.91    13040.49    923.04 o 
  10   8 -16       41.33      132.45    517.54 o 
  11   8 -16     3732.54     3898.46    692.97 o 
   0   9 -16    22962.15    21681.70   1108.01 o 
   1   9 -16     2509.17     2667.81    684.19 o 
   2   9 -16    41335.57    42596.89   1104.29 o 
   3   9 -16     7284.51     7143.21    701.77 o 
   4   9 -16    76703.63    83323.88   2345.53 o 
   5   9 -16    15639.79    14277.67    931.18 o 
   6   9 -16    99628.39   102030.06   2713.65 o 
   7   9 -16    20086.36    20872.69   1074.78 o 
   8   9 -16    13964.69    15487.56    968.42 o 
   9   9 -16    12101.23    14435.02    981.49 o 
  10   9 -16      887.79      713.04    539.43 o 
  11   9 -16     9869.94     9745.47    887.37 o 
  12   9 -16     3629.25     4377.14    758.08 o 
   0  10 -16     6698.10     7030.55    722.64 o 
   1  10 -16     3508.96     4305.65    457.41 o 
   2  10 -16     1379.81     1336.92    359.70 o 
   3  10 -16       20.48     -198.54    398.67 o 
   4  10 -16    17100.43    17480.45   1003.61 o 
   5  10 -16    18482.81    18443.15   1033.29 o 
   6  10 -16     2822.97     3168.33    588.80 o 
   7  10 -16    11141.44    10662.83    867.39 o 
   8  10 -16      834.90      770.48    511.23 o 
   9  10 -16     2320.95     3266.26    629.98 o 
  10  10 -16     1739.76     2057.32    623.81 o 
  11  10 -16     1202.33     1439.64    634.76 o 
  12  10 -16     6897.43     7112.25    869.63 o 
   0  11 -16    49938.00    51161.90   1814.56 o 
   1  11 -16    30478.22    29605.18   1133.11 o 
   2  11 -16    18529.40    18655.50    781.68 o 
   3  11 -16    23671.56    22327.73   1157.18 o 
   4  11 -16    16582.46    14938.60    984.13 o 
   5  11 -16    38932.31    42024.33   1542.37 o 
   6  11 -16     3885.32     3389.77    597.87 o 
   7  11 -16     7764.25     8574.15    781.35 o 
   8  11 -16       20.95      443.43    501.56 o 
   9  11 -16    10451.38    11034.82    924.20 o 
  10  11 -16    15838.45    15612.83   1082.80 o 
  11  11 -16     7503.53     7486.59    858.99 o 
  12  11 -16     6058.57     5116.95    817.98 o 
  13  11 -16    12821.24    14998.54   1194.54 o 
   0  12 -16      355.37      416.25    495.11 o 
   1  12 -16    13087.85    13759.78   1311.15 o 
   2  12 -16     1117.20     1220.72    390.77 o 
   3  12 -16     5223.92     6508.55    737.81 o 
   4  12 -16     2961.28     2566.27    573.19 o 
   5  12 -16    19534.27    20851.83   1135.29 o 
   6  12 -16    16539.62    13836.54    991.23 o 
   7  12 -16     1253.12      576.52    512.95 o 
   8  12 -16    12530.12    12727.84    974.84 o 
   9  12 -16      180.81      354.42    528.45 o 
  10  12 -16      863.46      111.82    552.52 o 
  11  12 -16     3322.10     2403.14    707.24 o 
  12  12 -16     3752.83     4429.88    814.40 o 
  13  12 -16     3299.73     3102.35    812.01 o 
  14  12 -16     4318.82     5238.30    938.02 o 
   0  13 -16    46436.18    44986.91   1759.78 o 
   1  13 -16   177982.92   177323.03   3144.98 o 
   2  13 -16    26078.69    23598.80    909.97 o 
   3  13 -16    73239.72    72377.99   2200.96 o 
   4  13 -16     9602.32    10678.00    889.10 o 
   5  13 -16     4722.29     4787.69    704.03 o 
   6  13 -16    14400.48    12725.09    973.47 o 
   7  13 -16    13692.59    12346.43    977.02 o 
   8  13 -16      898.95     1760.19    604.71 o 
   9  13 -16     3669.37     4027.67    704.10 o 
  10  13 -16     9407.12     9971.16    949.64 o 
  11  13 -16     2075.04     2411.86    717.42 o 
  12  13 -16    10826.86    13565.38   1133.00 o 
  13  13 -16     2698.77     3250.78    819.11 o 
  14  13 -16     2033.73     3505.80    870.78 o 
   0  14 -16     1215.62     2335.98    633.49 o 
   1  14 -16    15984.50    15677.61    777.97 o 
   2  14 -16     3068.03     3667.86    482.80 o 
   3  14 -16     9877.63    10870.61    849.01 o 
   4  14 -16      749.66      982.88    507.37 o 
   5  14 -16     1450.66     1462.98    567.45 o 
   6  14 -16      150.26      476.09    519.03 o 
   7  14 -16     7010.21     7929.26    849.90 o 
   8  14 -16    15311.46    14453.01   1078.68 o 
   9  14 -16     5262.13     4298.93    773.65 o 
  10  14 -16     9734.10    10536.46    999.56 o 
  11  14 -16     3357.51     3752.81    775.43 o 
  12  14 -16     1557.29     2619.83    769.94 o 
  13  14 -16     6839.84     8860.89   1044.92 o 
  14  14 -16      324.42      211.20    766.70 o 
  15  14 -16     3657.15     3781.06    969.44 o 
   0  15 -16   234026.33   236041.05   5747.51 o 
   1  15 -16     5371.58     5165.34   1620.04 o 
   2  15 -16   104685.65   111118.07   2230.30 o 
   3  15 -16       30.54       30.37    369.07 o 
   4  15 -16    10086.17     9986.09    925.23 o 
   5  15 -16     1329.20     1228.82    554.23 o 
   6  15 -16     2261.27     2130.66    607.33 o 
   7  15 -16     2273.74     1585.93    602.97 o 
   8  15 -16     3526.29     4195.80    755.75 o 
   9  15 -16     6547.13     5967.52    857.47 o 
  10  15 -16     1206.21     1369.75    700.62 o 
  11  15 -16     8360.08     9782.73   1021.10 o 
  12  15 -16      901.13      837.52    729.88 o 
  13  15 -16      624.17     1779.91    801.40 o 
  14  15 -16      704.63     1145.88    812.33 o 
  15  15 -16     1743.03     1892.72    881.56 o 
   0  16 -16    13136.53    13379.84   1105.26 o 
   1  16 -16    12647.35    12394.94    745.41 o 
   2  16 -16     7951.36     9351.14    953.67 o 
   3  16 -16      830.06     -174.10    378.32 o 
   4  16 -16      294.97      120.51    841.21 o 
   5  16 -16     5104.84     3295.04    702.33 o 
   6  16 -16     1386.38      444.63    559.25 o 
   7  16 -16     1551.07     1111.85    600.45 o 
   8  16 -16     3429.69     4114.34    776.56 o 
   9  16 -16    12820.94    15206.55   1164.74 o 
  10  16 -16     4961.32     7042.47    928.56 o 
  11  16 -16    10908.46    14168.33   1193.05 o 
  12  16 -16    17035.13    18412.89   1330.24 o 
  13  16 -16     1011.27      644.31    750.91 o 
  14  16 -16     5381.10     7221.60   1071.67 o 
  15  16 -16     1277.58     1730.02    906.70 o 
  16  16 -16     5032.62     4004.98   1061.12 o 
   0  17 -16      445.31     -126.83    568.51 o 
   1  17 -16   122888.24   118626.74   2451.39 o 
   2  17 -16      913.07      889.65    442.85 o 
   3  17 -16    43234.29    42327.70   1275.40 o 
   4  17 -16    10000.71    11087.08   1907.20 o 
   5  17 -16     8743.74     8488.69    913.61 o 
   6  17 -16     6154.90     6288.16    834.45 o 
   7  17 -16     8619.85    11099.11   1028.84 o 
   8  17 -16     1801.23     3428.30    783.00 o 
   9  17 -16    10099.91    10698.56   1061.64 o 
  10  17 -16    15044.95    17329.75   1269.72 o 
  11  17 -16     3496.85     5122.04    919.65 o 
  12  17 -16     9757.17    11663.26   1151.22 o 
  13  17 -16       27.96      144.85    777.01 o 
  14  17 -16     3163.30     2962.03    924.70 o 
  15  17 -16      491.71     2870.44   1012.31 o 
  16  17 -16      672.94      950.24    923.81 o 
   0  18 -16    53811.86    53404.64   2062.80 o 
   1  18 -16      137.92       36.18    394.42 o 
   2  18 -16    14608.50    15722.74   1786.89 o 
   3  18 -16     1144.68      813.39    442.32 o 
   4  18 -16     1784.69     1381.50    464.98 o 
   5  18 -16     1297.49     1662.51    638.23 o 
   6  18 -16     1971.70     2625.44    713.69 o 
   7  18 -16     2206.53     2370.75    711.45 o 
   8  18 -16     3021.88     3746.61    796.63 o 
   9  18 -16     2166.44     2876.47    815.24 o 
  10  18 -16    12452.52    12209.48   1159.93 o 
  11  18 -16     2254.16     1102.07    784.13 o 
  12  18 -16    13360.06    15210.56   1289.67 o 
  13  18 -16      406.71      130.70    779.55 o 
  14  18 -16      495.04     2120.08    924.71 o 
  15  18 -16      368.16     -369.86    839.92 o 
  16  18 -16      496.71     1284.85    949.94 o 
   0  19 -16    15117.22    16013.38   1186.18 o 
   1  19 -16      296.18      273.53    416.37 o 
   2  19 -16     8686.32     7375.92    668.01 o 
   3  19 -16     5301.95     5410.97    603.12 o 
   4  19 -16     1751.23     1570.26   1099.33 o 
   5  19 -16    22715.54    21391.74    972.43 o 
   6  19 -16     4493.61     3416.43    782.58 o 
   7  19 -16     6660.42     6455.62    909.34 o 
   8  19 -16    17890.49    17443.55   1302.04 o 
   9  19 -16     3282.97     4133.47    874.09 o 
  10  19 -16    12845.11    13182.71   1221.36 o 
  11  19 -16     8259.14     7982.75   1079.51 o 
  12  19 -16      383.83      171.56    756.69 o 
  13  19 -16     8357.33     7684.12   1107.13 o 
  14  19 -16     1271.71      896.43    885.89 o 
  15  19 -16      461.34      417.31    897.73 o 
   0  20 -16    25070.05    25128.26   1464.44 o 
   1  20 -16    14211.34    15212.33   1610.56 o 
   2  20 -16     2302.85     1718.08    705.92 o 
   3  20 -16     2909.64     3088.87    546.42 o 
   4  20 -16     1802.50     1195.29    663.49 o 
   5  20 -16     2760.87     2921.41    557.63 o 
   6  20 -16      575.25      781.08    651.06 o 
   7  20 -16     7079.06     7187.65    954.04 o 
   8  20 -16     5679.44     4633.30    885.87 o 
   9  20 -16    17466.89    18227.92   1355.34 o 
  10  20 -16     2633.35     2196.03    852.59 o 
  11  20 -16    24139.59    28054.96   1643.91 o 
  12  20 -16     7678.64     6721.69   1069.54 o 
  13  20 -16     7921.96     7758.23   1142.79 o 
  14  20 -16     1755.99     1691.34    930.18 o 
  15  20 -16     1454.44     2361.24   1004.30 o 
   0  21 -16     3853.57     4721.58    842.83 o 
   1  21 -16     8830.00     9080.64    733.62 o 
   2  21 -16      171.00      478.82    450.83 o 
   3  21 -16    12799.59    14057.47    851.34 o 
   4  21 -16     5391.12     5814.08    659.26 o 
   5  21 -16    12226.95    11854.67    833.15 o 
   6  21 -16    17355.31    17730.77    965.95 o 
   7  21 -16    21016.65    20804.38   1395.91 o 
   8  21 -16    24113.72    22810.57   1493.44 o 
   9  21 -16    12745.26    13726.64   1252.19 o 
  10  21 -16     1073.30      610.05    791.34 o 
  11  21 -16      988.99      592.38    806.23 o 
  12  21 -16     5777.23     6418.04   1084.82 o 
  13  21 -16       88.25      237.49    823.32 o 
  14  21 -16     4885.64     5581.02   1129.31 o 
  15  21 -16      515.19      688.66    977.42 o 
   0  22 -16      754.51     1164.88    708.52 o 
   1  22 -16     9037.58     9321.11    763.70 o 
   2  22 -16     1077.93     1018.69    501.77 o 
   3  22 -16      747.97     1317.02    570.56 o 
   4  22 -16     8357.09     8566.89   1078.37 o 
   5  22 -16       89.05     -223.12    474.90 o 
   6  22 -16    10299.05    11459.46    842.71 o 
   7  22 -16     3854.99     3958.14    885.83 o 
   8  22 -16    10540.79    12074.70   1197.29 o 
   9  22 -16     2419.33     2043.00    847.41 o 
  10  22 -16     6862.15     8288.83   1123.15 o 
  11  22 -16     3263.40     3574.57    986.62 o 
  12  22 -16     2469.44     2977.02    971.93 o 
  13  22 -16     3454.26     4004.65   1032.13 o 
  14  22 -16     1944.97     4023.02   1085.74 o 
  15  22 -16     3886.24     4249.82   1120.80 o 
   0  23 -16      841.70     1181.41    717.47 o 
   1  23 -16     2488.94     1488.60    556.87 o 
   2  23 -16     3495.11     3996.81    615.32 o 
   3  23 -16      953.68     1260.37    533.80 o 
   4  23 -16    25502.21    23822.99   1101.91 o 
   5  23 -16     5685.02     5260.33    694.02 o 
   6  23 -16     8984.08     8529.94    792.53 o 
   7  23 -16    23991.32    23818.30   1541.34 o 
   8  23 -16       30.15      253.46    720.43 o 
   9  23 -16     8589.88     9151.05   1145.33 o 
  10  23 -16     4945.19     5949.15   1064.37 o 
  11  23 -16     1327.54     1641.53    909.54 o 
  12  23 -16    11710.70    14682.34   1403.93 o 
  13  23 -16     4194.03     4830.33   1079.67 o 
  14  23 -16     4275.60     4776.04   1157.91 o 
   0  24 -16    13852.66    14068.85   1284.16 o 
   1  24 -16     2904.63     1801.64    561.36 o 
   2  24 -16     1189.31      667.59    526.84 o 
   3  24 -16     2801.92     1923.00    624.85 o 
   4  24 -16    12262.98    12264.66   1292.55 o 
   5  24 -16    12972.31    14571.05    942.93 o 
   6  24 -16     1629.34     1536.14    579.71 o 
   7  24 -16     8084.90     8682.29    825.13 o 
   8  24 -16     3642.74     5477.31   1005.71 o 
   9  24 -16     6670.06     8627.58   1128.47 o 
  10  24 -16      686.85      418.93    786.10 o 
  11  24 -16     3063.25     5933.04   1079.39 o 
  12  24 -16      180.41      977.18    899.53 o 
  13  24 -16     4365.99     8546.07   1225.28 o 
  14  24 -16     3327.26     3741.53   1098.87 o 
   0  25 -16     5875.89     7762.55   1065.71 o 
   1  25 -16      244.01     -484.33    484.33 o 
   2  25 -16    18086.25    18071.40   1016.41 o 
   3  25 -16     9047.82     9852.00    832.03 o 
   4  25 -16     9208.85    11148.82    873.60 o 
   5  25 -16    16818.22    17887.93   1043.40 o 
   6  25 -16     8052.94    10017.95   1252.36 o 
   7  25 -16     4968.26     5741.71   1055.19 o 
   8  25 -16     3582.78     4590.17    726.16 o 
   9  25 -16     2052.44     2042.94    897.72 o 
  10  25 -16      932.64     -459.74    791.28 o 
  11  25 -16     6005.89     4595.97   1045.58 o 
  12  25 -16      205.50     -292.44    866.23 o 
  13  25 -16     6017.95     7636.32   1206.69 o 
   0  26 -16     1300.27     1580.59    819.77 o 
   1  26 -16     5081.72     5448.11    725.63 o 
   2  26 -16      294.70       -1.12    521.58 o 
   3  26 -16     4347.18     4998.17    711.87 o 
   4  26 -16    10010.09     9793.34   1064.55 o 
   5  26 -16    13267.77    11693.55    923.76 o 
   6  26 -16     4389.29     5253.22    746.66 o 
   7  26 -16     2571.22     2612.76    657.03 o 
   8  26 -16     1165.88      677.67    606.71 o 
   9  26 -16      588.29      377.91    803.24 o 
  10  26 -16     1934.26     2576.04    984.27 o 
  11  26 -16     1984.85     2380.63    976.69 o 
  12  26 -16     1594.34     2500.90   1015.71 o 
  13  26 -16     3141.24     5390.69   1178.20 o 
   0  27 -16      751.15     1570.37    861.15 o 
   1  27 -16    26782.95    26528.50   1504.55 o 
   2  27 -16      912.40     1509.81    593.40 o 
   3  27 -16    12433.26    12827.68    939.85 o 
   4  27 -16     7735.05     7487.79    801.23 o 
   5  27 -16      532.40     1157.26    605.00 o 
   6  27 -16     8953.90     9406.47    876.73 o 
   7  27 -16     2443.40     3363.18    688.30 o 
   8  27 -16      530.01      566.72    613.60 o 
   9  27 -16    10178.01    11862.35    984.38 o 
  10  27 -16     1226.68     2195.13    975.55 o 
  11  27 -16      519.64     2712.65    989.72 o 
  12  27 -16     3619.85     4276.18   1140.44 o 
   0  28 -16    10218.47     9602.16   1217.77 o 
   1  28 -16     3222.37     2023.06    646.92 o 
   2  28 -16     1343.09     1047.22    611.98 o 
   3  28 -16     1974.76     2579.49    658.86 o 
   4  28 -16     6316.58     6910.85    809.83 o 
   5  28 -16     3902.35     3558.63    714.65 o 
   6  28 -16     3786.32     4756.40   1401.18 o 
   7  28 -16     1400.89     1576.50    634.72 o 
   8  28 -16     2030.95     1921.89   1201.76 o 
   9  28 -16      584.27      946.82    744.61 o 
  10  28 -16      950.24     2599.06   1000.61 o 
  11  28 -16     1554.00     1401.88    971.91 o 
  12  28 -16     8497.59     8398.60   1353.89 o 
   0  29 -16    34452.27    37591.59   2049.28 o 
   1  29 -16    10251.85    10450.85   1035.33 o 
   2  29 -16    17619.45    17049.80   1081.52 o 
   3  29 -16     3756.35     4911.91    745.83 o 
   4  29 -16      849.50      502.65    613.45 o 
   5  29 -16     3188.50     3337.35    715.13 o 
   6  29 -16     5088.72     5776.19   1431.57 o 
   7  29 -16     3744.76     3652.29    748.01 o 
   8  29 -16     4846.50     4708.59   1216.25 o 
   9  29 -16     1043.70      646.50    671.15 o 
  10  29 -16      665.10     2015.32    790.58 o 
  11  29 -16     1014.77     1567.80   1042.94 o 
   0  30 -16     9576.48    12307.92   1388.57 o 
   1  30 -16     5799.93     5127.24    771.40 o 
   2  30 -16     1640.22     2064.98    660.00 o 
   3  30 -16     3205.89     4145.68    741.26 o 
   4  30 -16     1231.25     1322.23    751.30 o 
   5  30 -16     1904.19     2047.22    690.83 o 
   6  30 -16     1407.70     1617.67    682.03 o 
   7  30 -16      800.97     1334.93    671.42 o 
   8  30 -16     1649.75     1427.08    700.82 o 
   9  30 -16     3725.50     3117.67    792.16 o 
  10  30 -16     1507.33     1712.42    771.62 o 
  11  30 -16     4647.34     6039.31    918.89 o 
   0  31 -16     5668.38     5788.67   1177.09 o 
   1  31 -16     4749.94     5271.96    792.52 o 
   2  31 -16     4601.79     6532.42    818.73 o 
   3  31 -16     4339.32     4300.91   1050.47 o 
   4  31 -16     1340.53     1313.62    672.93 o 
   5  31 -16     2455.64     2487.37    739.32 o 
   6  31 -16      300.46      388.17   1669.01 o 
   7  31 -16     3379.25     3834.06    785.19 o 
   8  31 -16     4796.22     3407.97    807.33 o 
   9  31 -16      425.91     -189.67    679.14 o 
  10  31 -16     5716.05     7108.80    953.71 o 
   0  32 -16    22111.22    22378.85   1754.39 o 
   1  32 -16      718.64     -310.25    596.47 o 
   2  32 -16     9325.66     9789.72    933.12 o 
   3  32 -16     1334.46     1316.81    841.41 o 
   4  32 -16      457.24     1149.53    678.35 o 
   5  32 -16       78.26      744.21    665.31 o 
   6  32 -16      661.99      618.66    666.19 o 
   7  32 -16      980.85     1494.21    746.09 o 
   8  32 -16     5020.12     4976.90    857.57 o 
   9  32 -16     1945.17     3638.18   1311.26 o 
   0  33 -16      369.95      963.57    955.39 o 
   1  33 -16     3405.35     2888.89    753.16 o 
   2  33 -16     1601.74     2021.72    716.60 o 
   3  33 -16      917.13     1122.60    684.80 o 
   4  33 -16     1361.97     1250.61    702.21 o 
   5  33 -16     6169.72     7560.40    916.08 o 
   6  33 -16     1736.03      823.30    716.96 o 
   7  33 -16     2098.75     2461.20    781.14 o 
   8  33 -16     1246.10     1233.43    746.65 o 
   9  33 -16      725.83      395.74    735.12 o 
   0  34 -16     4092.72     6091.18   1207.14 o 
   1  34 -16    14317.27    13771.70   1090.78 o 
   2  34 -16      831.24     1538.76    712.72 o 
   3  34 -16     1348.14     1564.46    722.92 o 
   4  34 -16       41.76     -356.91    761.19 o 
   5  34 -16      678.64     1424.63    718.70 o 
   6  34 -16      388.31      403.56    684.45 o 
   7  34 -16     3792.68     4768.37    883.44 o 
   8  34 -16       78.08      -84.38    705.95 o 
   0  35 -16     9004.17    10896.51   1427.42 o 
   1  35 -16       28.26      791.17    693.27 o 
   2  35 -16     2889.72     3491.04    818.72 o 
   3  35 -16     2993.52     3975.85   1516.92 o 
   4  35 -16     1570.81     1445.09    753.49 o 
   5  35 -16     3824.25     3061.41    911.34 o 
   6  35 -16     9072.88     9031.92   1011.90 o 
   7  35 -16       15.29     -100.66    714.84 o 
   0  36 -16     5551.19     5796.04   1265.04 o 
   1  36 -16     4014.96     3700.56    811.82 o 
   2  36 -16     2354.74     2344.26    791.93 o 
   3  36 -16      233.09      635.78    697.70 o 
   4  36 -16       37.16     -650.97    650.97 o 
   5  36 -16     1585.19     1646.93    776.93 o 
   6  36 -16     1003.00     1744.70   1082.13 o 
   0  37 -16     2053.61     2251.98   1111.73 o 
   1  37 -16     5632.06     5383.51    911.49 o 
   2  37 -16      299.19     1319.76    767.52 o 
   3  37 -16     1972.11     2099.72    788.59 o 
   4  37 -16      517.20     1824.40    774.00 o 
   0  38 -16     5578.84     6711.05   1382.14 o 
   1  38 -16      687.36       35.37    723.79 o 
   2   0 -15    10869.74    13258.13    608.56 o 
   4   0 -15     6996.37     6577.67    471.39 o 
   1   1 -15    10087.64    10750.68    488.11 o 
   2   1 -15    28450.95    30009.46    691.88 o 
   3   1 -15    13145.69    13608.59    637.33 o 
   4   1 -15     2883.87     3249.31    358.44 o 
   5   1 -15     7053.17     6612.87    479.80 o 
   6   1 -15     5224.75     5722.87    472.83 o 
   1   2 -15      304.17      530.75    186.91 o 
   2   2 -15     9719.69    11600.12    642.94 o 
   3   2 -15     9982.06     8939.21    578.91 o 
   4   2 -15     6444.32     6311.88    517.40 o 
   5   2 -15      989.64     1526.00    339.12 o 
   6   2 -15    15644.35    14372.90    727.87 o 
   7   2 -15     9852.92     9219.10    664.14 o 
   1   3 -15    23685.66    23726.62    692.54 o 
   2   3 -15   144552.34   150673.02   3414.12 o 
   3   3 -15    16283.58    17107.53    775.43 o 
   4   3 -15    35868.51    37693.01   1175.63 o 
   5   3 -15    12700.26    13153.95    699.44 o 
   6   3 -15     6455.80     5884.87    514.55 o 
   7   3 -15     5463.33     5695.51    539.35 o 
   8   3 -15    25607.60    26445.54   1047.50 o 
   9   3 -15     1728.58     1227.24    462.08 o 
   1   4 -15     5322.69     5401.62    385.31 o 
   2   4 -15     3066.58     3406.39    473.07 o 
   3   4 -15     4823.62     6762.54    536.89 o 
   4   4 -15     3309.53     3746.32    448.23 o 
   5   4 -15    11984.64    12091.89    709.41 o 
   6   4 -15    10751.88    11518.75    709.64 o 
   7   4 -15     7138.43     7594.66    612.47 o 
   8   4 -15     2011.34     2430.62    465.70 o 
   9   4 -15     3133.23     3483.35    537.31 o 
  10   4 -15     7523.45     8191.41    717.40 o 
   1   5 -15    41241.20    40272.95    979.77 o 
   2   5 -15     6145.10     6535.50    571.58 o 
   3   5 -15   120088.09   125678.52   2992.37 o 
   4   5 -15       66.66      -33.51    304.88 o 
   5   5 -15     1754.16     2604.58    433.22 o 
   6   5 -15     1197.16     1237.30    409.10 o 
   7   5 -15     6517.48     7206.04    616.65 o 
   8   5 -15     4318.85     5515.05    586.07 o 
   9   5 -15     3044.61     3253.38    551.22 o 
  10   5 -15     8802.42     8979.56    765.40 o 
  11   5 -15      395.78     -151.48    515.92 o 
   1   6 -15      287.06     -231.19    231.19 o 
   2   6 -15     2670.11     1947.03    432.65 o 
   3   6 -15     1949.02     2264.35    432.85 o 
   4   6 -15     1244.21     1336.31    393.51 o 
   5   6 -15     9589.77    10981.93    724.23 o 
   6   6 -15     2385.26     2622.05    482.21 o 
   7   6 -15      886.77      721.66    414.85 o 
   8   6 -15     6361.73     5972.19    632.02 o 
   9   6 -15      149.77      -32.27    426.58 o 
  10   6 -15      243.57      431.55    488.44 o 
  11   6 -15     8639.40    10530.94    870.18 o 
  12   6 -15     8011.47     7459.81    815.20 o 
   1   7 -15     4800.73     5081.18    506.35 o 
   2   7 -15    19942.46    22477.41   1017.13 o 
   3   7 -15     3233.43     2874.09    479.34 o 
   4   7 -15     2823.63     3285.43    501.94 o 
   5   7 -15     5230.83     4509.21    550.32 o 
   6   7 -15    33208.88    32143.77   1241.65 o 
   7   7 -15    16415.60    16325.68    908.26 o 
   8   7 -15     8391.50     7906.40    700.25 o 
   9   7 -15    46117.90    45120.65   1545.01 o 
  10   7 -15     4446.63     4423.58    654.72 o 
  11   7 -15    11322.03    11682.63    906.65 o 
  12   7 -15      637.21      668.09    577.88 o 
  13   7 -15     8400.50     9958.96    921.34 o 
   1   8 -15      734.49      107.77    275.31 o 
   2   8 -15    10002.25     9957.85    752.87 o 
   3   8 -15     5658.11     6336.39    623.79 o 
   4   8 -15    12596.72    10836.31    793.55 o 
   5   8 -15    23994.81    21913.43   1052.09 o 
   6   8 -15     8549.84     8750.72    725.32 o 
   7   8 -15    10124.45    10980.83    823.60 o 
   8   8 -15     2149.20     2101.54    516.11 o 
   9   8 -15     1627.98     1690.20    542.02 o 
  10   8 -15     1319.19     1347.90    560.46 o 
  11   8 -15      271.23     -195.06    517.41 o 
  12   8 -15     5861.06     7265.00    839.66 o 
  13   8 -15     3095.45     1572.04    684.51 o 
   1   9 -15     6528.96     7638.15    499.29 o 
   2   9 -15     1362.28      972.27    314.39 o 
   3   9 -15    44910.63    43249.47   1527.02 o 
   4   9 -15    14715.16    13482.64    876.74 o 
   5   9 -15    40145.41    39953.51   1454.47 o 
   6   9 -15    20769.72    20280.18   1041.43 o 
   7   9 -15    25609.23    26698.94   1182.62 o 
   8   9 -15     6921.63     7328.83    723.09 o 
   9   9 -15    11372.49    10183.61    834.08 o 
  10   9 -15    30178.82    32490.12   1360.61 o 
  11   9 -15      733.39     1314.64    587.72 o 
  12   9 -15      617.94      -70.29    567.60 o 
  13   9 -15      691.44      944.27    645.36 o 
  14   9 -15    11863.62    13341.45   1104.58 o 
   1  10 -15      172.28      103.09    286.22 o 
   2  10 -15     1870.65     1895.10    362.77 o 
   3  10 -15    13504.36    12836.72    895.42 o 
   4  10 -15     5027.81     4085.31    599.55 o 
   5  10 -15    12609.06    13944.73    912.27 o 
   6  10 -15    13640.68    13045.88    916.39 o 
   7  10 -15     4626.55     4712.71    633.65 o 
   8  10 -15      229.25      359.68    481.11 o 
   9  10 -15     1754.78     1648.43    569.40 o 
  10  10 -15      517.43      881.32    547.79 o 
  11  10 -15     5050.99     5967.56    785.95 o 
  12  10 -15     1369.82      657.32    611.45 o 
  13  10 -15     2160.77     2415.50    731.76 o 
  14  10 -15     1450.85     1662.50    761.34 o 
  15  10 -15     1619.14     1656.22    790.31 o 
   1  11 -15     2736.17     2518.45    394.14 o 
   2  11 -15    94052.41    98519.15   1932.55 o 
   3  11 -15    22238.59    22364.87   1126.92 o 
   4  11 -15    51727.80    50710.59   1745.00 o 
   5  11 -15    53656.22    49572.08   1751.07 o 
   6  11 -15     4017.20     3566.97    607.60 o 
   7  11 -15     9664.11     9851.91    832.31 o 
   8  11 -15     1954.52     1829.76    559.86 o 
   9  11 -15     1424.93     1009.13    559.86 o 
  10  11 -15    13853.24    12816.78   1006.24 o 
  11  11 -15     6946.50     8948.96    888.03 o 
  12  11 -15     5118.96     5601.65    830.05 o 
  13  11 -15       97.68      690.99    688.06 o 
  14  11 -15      608.16     1223.90    722.43 o 
  15  11 -15      182.08       58.88    722.34 o 
   1  12 -15     1876.24     2342.00    398.00 o 
   2  12 -15     2865.75     3729.34    450.45 o 
   3  12 -15     6973.69     8436.51    776.15 o 
   4  12 -15     1928.93     1639.97    530.93 o 
   5  12 -15    17531.91    15528.25    997.99 o 
   6  12 -15    18899.72    18069.76   1056.67 o 
   7  12 -15      840.44      416.05    498.06 o 
   8  12 -15     4280.81     4306.81    683.83 o 
   9  12 -15     2302.19     2238.58    603.63 o 
  10  12 -15     2976.08     2545.51    658.33 o 
  11  12 -15     3433.84     4651.24    764.26 o 
  12  12 -15     9912.54    11387.39   1019.01 o 
  13  12 -15      885.07      824.55    686.45 o 
  14  12 -15      660.59      978.49    729.88 o 
  15  12 -15     4683.95     5940.16    970.83 o 
  16  12 -15     5254.90     5448.49   1037.38 o 
   1  13 -15    20752.37    21726.96    852.31 o 
   2  13 -15    43446.29    41181.41   1156.67 o 
   3  13 -15    38736.94    39936.43   1554.98 o 
   4  13 -15    20498.20    20372.78   1124.52 o 
   5  13 -15     1560.58     1838.93    556.53 o 
   6  13 -15    10544.79    11427.20    939.28 o 
   7  13 -15    10255.12    10416.59    886.76 o 
   8  13 -15     7896.51     8312.55    832.83 o 
   9  13 -15     1420.15     1394.29    596.92 o 
  10  13 -15     2990.42     2871.75    688.14 o 
  11  13 -15    10760.57    10410.23    975.68 o 
  12  13 -15      879.06     1341.80    699.56 o 
  13  13 -15     6525.51     7460.42    966.04 o 
  14  13 -15      150.96      917.24    746.98 o 
  15  13 -15     5367.63     6476.98   1015.32 o 
  16  13 -15      639.15     1246.06    873.39 o 
   1  14 -15      486.02     1101.45    404.97 o 
   2  14 -15      652.06      227.08    350.55 o 
   3  14 -15     2015.42     2055.10    419.39 o 
   4  14 -15     5111.65     6072.65    737.93 o 
   5  14 -15     1504.06     1079.07    533.81 o 
   6  14 -15     4774.57     4889.17    710.00 o 
   7  14 -15     1455.72     1474.35    585.81 o 
   8  14 -15     3049.53     3133.97    668.59 o 
   9  14 -15     3860.19     3387.73    711.59 o 
  10  14 -15     9624.78     9795.87    964.18 o 
  11  14 -15     1328.12     2295.85    710.41 o 
  12  14 -15     1100.57     1381.34    722.50 o 
  13  14 -15     5023.12     6008.47    930.00 o 
  14  14 -15     1803.51     2023.31    799.62 o 
  15  14 -15     7409.55     7507.97   1066.80 o 
  16  14 -15     1340.52     1647.19    939.37 o 
  17  14 -15    13629.52    15798.03   1439.57 o 
   1  15 -15    15354.85    15490.81    766.72 o 
   2  15 -15    15514.12    15288.14    777.09 o 
   3  15 -15     4137.10     3860.15    680.62 o 
   4  15 -15     3901.89     4217.72    680.40 o 
   5  15 -15     2299.94     2205.65    595.04 o 
   6  15 -15      989.03      805.21    522.65 o 
   7  15 -15     7408.02     7716.92    841.89 o 
   8  15 -15     6160.11     5880.94    810.83 o 
   9  15 -15    26539.28    27491.10   1412.29 o 
  10  15 -15     1844.96     3522.46    775.20 o 
  11  15 -15    28170.90    27950.67   1473.95 o 
  12  15 -15    14264.06    13071.09   1154.20 o 
  13  15 -15     2655.20     2841.95    815.41 o 
  14  15 -15    19632.20    19744.39   1408.05 o 
  15  15 -15       54.19      373.23    811.18 o 
  16  15 -15    12095.52    12767.61   1332.64 o 
  17  15 -15     2908.20     3094.62   1016.48 o 
   1  16 -15     4184.73     4200.28    509.22 o 
   2  16 -15     1525.98     2241.29    448.46 o 
   3  16 -15     3059.14     3000.53    480.59 o 
   4  16 -15       49.31      988.74    551.91 o 
   5  16 -15     2551.09     2367.84    646.14 o 
   6  16 -15      115.50      970.98    557.97 o 
   7  16 -15     6781.69     7455.02    857.40 o 
   8  16 -15     1434.79     1643.74    649.06 o 
   9  16 -15     9131.90     8980.98    965.11 o 
  10  16 -15     2163.53     2405.11    720.75 o 
  11  16 -15     2810.41     3671.37    814.37 o 
  12  16 -15      433.15     1942.51    804.85 o 
  13  16 -15      549.61      -76.58    727.20 o 
  14  16 -15     1777.63     2892.70    892.83 o 
  15  16 -15     1320.34      425.85    839.39 o 
  16  16 -15     4509.44     5896.01   1116.83 o 
  17  16 -15     1248.70     1798.40   1016.26 o 
   1  17 -15     2290.91     2824.58    744.85 o 
   2  17 -15      280.66       82.47    376.50 o 
   3  17 -15     2730.90     3166.95    675.55 o 
   4  17 -15    20646.38    18632.96    874.50 o 
   5  17 -15     4591.80     3722.26    705.13 o 
   6  17 -15     7448.67     6764.08    840.27 o 
   7  17 -15     3635.55     3855.98    749.58 o 
   8  17 -15    18022.61    19272.44   1245.66 o 
   9  17 -15    10694.17    10667.74   1047.47 o 
  10  17 -15    56422.01    54143.27   2100.39 o 
  11  17 -15     7130.98     7181.44    988.33 o 
  12  17 -15    30059.84    29700.71   1615.84 o 
  13  17 -15     5160.60     3254.97    931.81 o 
  14  17 -15     1123.68     1409.30    857.78 o 
  15  17 -15     2941.68     3242.40    963.46 o 
  16  17 -15     2308.86     3601.55   1045.47 o 
   1  18 -15     1334.76     1321.09    727.81 o 
   2  18 -15    17657.63    17036.41    850.05 o 
   3  18 -15     2166.80     2888.88    554.47 o 
   4  18 -15    10882.54    11294.17    724.47 o 
   5  18 -15      405.48      192.77    538.19 o 
   6  18 -15      657.48      165.84    557.69 o 
   7  18 -15      976.32     1037.27    642.12 o 
   8  18 -15     5314.99     4772.17    831.05 o 
   9  18 -15     7710.41     7403.15    952.37 o 
  10  18 -15     4266.58     5972.51    910.48 o 
  11  18 -15     2014.05     3715.30    870.29 o 
  12  18 -15     3363.83     4984.94    944.04 o 
  13  18 -15      322.62     1118.23    825.85 o 
  14  18 -15     3092.88     3814.72    993.75 o 
  15  18 -15     1187.24     1273.80    903.21 o 
  16  18 -15     1827.93     2165.36   1012.85 o 
   1  19 -15     4269.12     4708.96    964.11 o 
   2  19 -15     6907.61     6642.17    622.50 o 
   3  19 -15     8473.76     9008.36    691.65 o 
   4  19 -15     9549.87    10130.80    723.76 o 
   5  19 -15     2223.97     2574.15    678.39 o 
   6  19 -15    23246.65    22757.74   1354.42 o 
   7  19 -15    27006.25    26728.62   1464.21 o 
   8  19 -15      838.14     1022.10    673.92 o 
   9  19 -15    51433.27    50096.63   2044.35 o 
  10  19 -15    12566.63    14953.84   1241.76 o 
  11  19 -15    39674.30    37687.74   1845.74 o 
  12  19 -15     4089.76     4512.49    944.79 o 
  13  19 -15     6016.43     7533.70   1115.74 o 
  14  19 -15      803.66      -55.61    847.78 o 
  15  19 -15     2055.03     1598.52    974.85 o 
  16  19 -15     1185.76     1861.99   1006.08 o 
   1  20 -15     1720.64     1755.91    473.75 o 
   2  20 -15     1456.02     2457.05    510.08 o 
   3  20 -15      547.64     1076.12    655.78 o 
   4  20 -15      765.94      958.43    467.41 o 
   5  20 -15      276.69      119.41   1024.01 o 
   6  20 -15      637.72      735.75    637.43 o 
   7  20 -15     3127.94     1816.79    714.16 o 
   8  20 -15    12841.75    14412.90   1190.30 o 
   9  20 -15     9038.50     9387.24   1083.23 o 
  10  20 -15     2648.22     2571.03    840.24 o 
  11  20 -15     5418.66     6870.32   1036.57 o 
  12  20 -15     4677.02     3491.91    953.93 o 
  13  20 -15     2288.08     1727.11    902.36 o 
  14  20 -15     3417.86     3424.59    999.32 o 
  15  20 -15      382.90      664.47    912.15 o 
  16  20 -15      367.99      988.29    974.98 o 
   1  21 -15     3253.93     4597.65    579.14 o 
   2  21 -15    19503.46    18199.24    946.30 o 
   3  21 -15     4165.34     3302.57    567.69 o 
   4  21 -15     1626.14     1316.29   1019.54 o 
   5  21 -15     4611.97     4833.32   1325.72 o 
   6  21 -15    45127.04    43779.88   1917.02 o 
   7  21 -15     3548.84     4217.81    843.51 o 
   8  21 -15    40767.84    41191.83   1860.29 o 
   9  21 -15     3129.55     3738.51    874.53 o 
  10  21 -15    17229.08    17058.47   1369.09 o 
  11  21 -15     7597.07     7654.58   1076.44 o 
  12  21 -15     3483.16     3027.64    969.68 o 
  13  21 -15     3546.21     2942.65    954.26 o 
  14  21 -15      478.32     2767.14    969.20 o 
  15  21 -15     5560.87     5123.56   1155.32 o 
   1  22 -15      285.43     1534.56    494.20 o 
   2  22 -15     9390.16     9714.27    757.20 o 
   3  22 -15     2324.61     2050.81    521.45 o 
   4  22 -15     9868.82     9923.32    771.52 o 
   5  22 -15     6167.88     7676.59    719.43 o 
   6  22 -15     2657.36     1826.49    555.98 o 
   7  22 -15     9616.41    10969.67   1109.99 o 
   8  22 -15     6373.26     5909.83    948.23 o 
   9  22 -15     8333.75     7635.04   1037.37 o 
  10  22 -15     2794.98     3349.48    902.25 o 
  11  22 -15      406.71      182.50    753.85 o 
  12  22 -15     1294.20      986.48    873.97 o 
  13  22 -15     6220.23     6809.64   1126.60 o 
  14  22 -15      972.02      845.74    945.92 o 
  15  22 -15     1818.68     1598.42    987.04 o 
   1  23 -15    13922.12    14431.68    871.73 o 
   2  23 -15    11966.60    12004.08    823.58 o 
   3  23 -15      468.03      -43.79    477.39 o 
   4  23 -15    19425.97    21600.86   1455.50 o 
   5  23 -15    19886.59    19219.40   1638.87 o 
   6  23 -15    22057.45    21663.79   1059.68 o 
   7  23 -15    46208.93    46759.98   2049.05 o 
   8  23 -15     1229.56     2132.16    803.64 o 
   9  23 -15    22335.56    22141.95   1509.02 o 
  10  23 -15     3673.51     4202.86    945.85 o 
  11  23 -15     3682.06     3957.47    981.29 o 
  12  23 -15      730.15     -119.42    813.05 o 
  13  23 -15      339.99     1359.35    938.72 o 
  14  23 -15     9164.66    10102.70   1322.34 o 
  15  23 -15      270.87      688.30    980.94 o 
   1  24 -15     3269.96     2301.64    569.67 o 
   2  24 -15     1925.89     2390.41    564.97 o 
   3  24 -15     7045.98     7700.90    738.10 o 
   4  24 -15     6951.89     6202.20   1306.00 o 
   5  24 -15     8577.60     7961.44   1221.70 o 
   6  24 -15    13794.73    13603.70    911.69 o 
   7  24 -15     2675.86     3730.23    888.30 o 
   8  24 -15     4826.51     4357.58    955.07 o 
   9  24 -15     3205.93     3020.68    906.54 o 
  10  24 -15      292.88     1042.18    832.15 o 
  11  24 -15     1827.39     1865.70    886.08 o 
  12  24 -15     1328.79     1466.05    906.80 o 
  13  24 -15      257.37     3019.92   1031.00 o 
  14  24 -15     1416.41      284.33    952.70 o 
   1  25 -15     1807.84      394.15    508.06 o 
   2  25 -15      124.43      335.50    951.34 o 
   3  25 -15    31936.70    29399.42   1217.93 o 
   4  25 -15     2919.12     2679.08    858.49 o 
   5  25 -15    81774.15    82359.24   2365.19 o 
   6  25 -15     6189.48     4743.43    706.80 o 
   7  25 -15    45177.76    43672.27   1496.37 o 
   8  25 -15     8442.64    10525.76   1218.60 o 
   9  25 -15      759.77     1306.48    812.02 o 
  10  25 -15     6655.38     6182.98   1082.61 o 
  11  25 -15      968.26      818.22    865.50 o 
  12  25 -15     2113.55     2294.91    987.72 o 
  13  25 -15     7803.73     6603.29   1214.59 o 
  14  25 -15     3093.28     3001.38   1089.77 o 
   1  26 -15     2518.65     2820.04    630.28 o 
   2  26 -15     5700.35     6612.08   1133.12 o 
   3  26 -15     6475.34     7247.96   1293.76 o 
   4  26 -15    14128.04    14230.70    953.10 o 
   5  26 -15     5256.22     6343.40    739.74 o 
   6  26 -15      836.79     1450.85    598.09 o 
   7  26 -15     5369.56     5040.69    742.24 o 
   8  26 -15     1482.17      352.92    591.65 o 
   9  26 -15     2301.01     2105.16    888.26 o 
  10  26 -15     1323.85      161.19    842.20 o 
  11  26 -15     1412.83     2407.02    950.99 o 
  12  26 -15     2403.50     1963.63    991.86 o 
  13  26 -15      406.75     1209.50    982.23 o 
  14  26 -15      580.69     1013.70   1011.42 o 
   1  27 -15     3938.24     3198.27    795.51 o 
   2  27 -15     3548.65     2674.37    633.03 o 
   3  27 -15     2395.40     2780.18    638.52 o 
   4  27 -15    45243.10    45182.76   1537.35 o 
   5  27 -15     1633.14      924.11    578.73 o 
   6  27 -15    44231.68    45983.73   1539.69 o 
   7  27 -15     8417.88     8300.19    855.58 o 
   8  27 -15     7926.25     7682.03    845.65 o 
   9  27 -15      125.24      137.65    796.45 o 
  10  27 -15      491.81      638.87    888.75 o 
  11  27 -15     5258.53     6588.45   1163.44 o 
  12  27 -15     5085.50     5984.79   1214.93 o 
  13  27 -15     3681.21     4972.52   1202.01 o 
   1  28 -15      697.38     1085.88    600.86 o 
   2  28 -15     2706.35     1984.27    615.59 o 
   3  28 -15      246.35      541.48    560.67 o 
   4  28 -15     3328.58     3848.37    690.86 o 
   5  28 -15     1053.15     1114.53    614.99 o 
   6  28 -15      681.52      126.40    578.90 o 
   7  28 -15      188.36      839.93    617.14 o 
   8  28 -15     3097.15     2401.26   1448.41 o 
   9  28 -15      478.43      825.23    644.20 o 
  10  28 -15     2851.45     2669.53   1028.42 o 
  11  28 -15     1843.51     2696.92   1033.21 o 
  12  28 -15     2216.45     2785.66   1113.29 o 
  13  28 -15     3930.90     7082.94   1305.14 o 
   1  29 -15     5119.78     4914.95    744.35 o 
   2  29 -15    13264.00    14345.69    994.57 o 
   3  29 -15    10936.18     9421.34   1673.88 o 
   4  29 -15     2146.91     2084.31    647.03 o 
   5  29 -15    11433.55    10413.56   1072.02 o 
   6  29 -15    15547.50    15865.40   1062.82 o 
   7  29 -15     5796.11     6424.63   1002.28 o 
   8  29 -15    13141.48    13058.01   1018.38 o 
   9  29 -15     7997.33     9256.06    936.81 o 
  10  29 -15       31.11       -9.62    645.33 o 
  11  29 -15    12532.25    14805.31   1533.32 o 
  12  29 -15      226.47     -842.47    842.47 o 
   1  30 -15     2849.65     2550.91    787.60 o 
   2  30 -15       87.37      190.46    581.21 o 
   3  30 -15     1170.31      384.30    601.76 o 
   4  30 -15      491.72        1.82   1085.71 o 
   5  30 -15     1682.92     2868.03    686.27 o 
   6  30 -15      139.14      390.41    599.57 o 
   7  30 -15      860.07     1827.95    683.85 o 
   8  30 -15     3517.18     4898.42    816.01 o 
   9  30 -15     2589.93     1753.49    710.19 o 
  10  30 -15     2594.42     2921.31    789.31 o 
  11  30 -15     7209.37     7127.02   1033.93 o 
  12  30 -15     6902.87     6412.66   1305.13 o 
   1  31 -15     5624.19     5787.81    779.14 o 
   2  31 -15     7347.41     9044.53    887.46 o 
   3  31 -15    22379.80    21814.25   1181.11 o 
   4  31 -15      274.14      110.81    872.29 o 
   5  31 -15     3650.68     3954.93    769.55 o 
   6  31 -15      555.23     1284.38    671.44 o 
   7  31 -15     6129.54     4822.11    810.60 o 
   8  31 -15     7678.82     7576.74   1375.14 o 
   9  31 -15     3919.43     3722.52    812.32 o 
  10  31 -15    21023.48    20550.48   1275.92 o 
  11  31 -15     2988.25     3098.17    850.09 o 
   1  32 -15     1008.52     1857.13    671.90 o 
   2  32 -15     1217.80     1617.22    672.22 o 
   3  32 -15     1689.42     2038.12    684.57 o 
   4  32 -15      577.93       44.73    615.81 o 
   5  32 -15     1122.30     1775.46    702.10 o 
   6  32 -15      657.39      977.85    665.86 o 
   7  32 -15     2255.98     1989.77    717.82 o 
   8  32 -15      926.89     1009.55    694.25 o 
   9  32 -15      989.64     1593.77    807.35 o 
  10  32 -15     6710.78     7916.02    987.88 o 
   1  33 -15     3787.38     5063.14    793.44 o 
   2  33 -15     1473.54     1496.11    679.58 o 
   3  33 -15     2348.39     2354.13    716.94 o 
   4  33 -15     8805.62     9742.31    955.88 o 
   5  33 -15     2589.16     3029.78    751.77 o 
   6  33 -15      439.18     1132.19    690.02 o 
   7  33 -15    12212.23    11530.28   2213.65 o 
   8  33 -15     8591.45     7741.34   1561.69 o 
   9  33 -15    20331.02    18697.04   1252.72 o 
  10  33 -15    18252.78    17293.88   1257.54 o 
   1  34 -15      748.83     2150.43    893.09 o 
   2  34 -15      156.03      504.14    647.56 o 
   3  34 -15      695.91      846.33    669.49 o 
   4  34 -15     1097.84      866.64    702.40 o 
   5  34 -15     2560.07     2946.46    773.41 o 
   6  34 -15      675.04     1391.55    717.80 o 
   7  34 -15     1237.75     1722.66    923.91 o 
   8  34 -15     5549.96     6317.80    935.21 o 
   9  34 -15     4010.95     4971.91    903.81 o 
   1  35 -15     1141.63     1005.89    695.02 o 
   2  35 -15     3066.56     2203.37    756.48 o 
   3  35 -15     5126.50     6245.64    892.67 o 
   4  35 -15     1429.02     2240.50    857.52 o 
   5  35 -15      467.04     1050.53    711.06 o 
   6  35 -15    12252.86    14014.54   1759.78 o 
   7  35 -15     3308.80     2922.22    803.21 o 
   8  35 -15    18404.71    16325.44   1224.78 o 
   1  36 -15      236.72      650.69    983.76 o 
   2  36 -15      126.54     1518.74    723.97 o 
   3  36 -15      632.02     1328.95   1368.00 o 
   4  36 -15      486.72      421.95    698.06 o 
   5  36 -15     1020.84      707.40    730.17 o 
   6  36 -15     6026.01     7953.87    981.10 o 
   7  36 -15     2361.63     2916.59    874.75 o 
   1  37 -15     2945.36     2594.52    793.07 o 
   2  37 -15    15373.65    16720.81   1597.61 o 
   3  37 -15     2864.85     3414.34    825.26 o 
   4  37 -15    15189.68    15296.87   1187.92 o 
   5  37 -15     1086.95     1473.59    865.69 o 
   1  38 -15      422.82     1036.27   1010.58 o 
   2  38 -15      253.77      -84.95    876.49 o 
   3  38 -15      996.72     1160.24    767.45 o 
   4  38 -15     1182.72     2221.94    796.98 o 
   0   0 -14   296618.53   317976.56   6774.38 o 
   2   0 -14   194964.13   212527.25   4479.96 o 
   4   0 -14     9463.95    10743.94    530.40 o 
   6   0 -14      432.97      580.09    296.21 o 
   8   0 -14      149.86      293.98    351.96 o 
   0   1 -14   234982.70   242902.72   3646.82 o 
   1   1 -14    82015.90    84668.51   3181.93 o 
   2   1 -14   127931.03   137248.45   2300.72 o 
   3   1 -14    13730.92    13856.04    411.48 o 
   4   1 -14     1488.24     1505.28    194.22 o 
   5   1 -14     1314.10     1410.70    206.40 o 
   6   1 -14     2439.13     2804.30    257.11 o 
   7   1 -14     6068.25     6769.58    531.64 o 
   8   1 -14     2566.33     1697.74    422.46 o 
   9   1 -14     2481.17     2532.33    469.47 o 
   0   2 -14     6881.16     7189.83    798.93 o 
   1   2 -14   180989.14   195962.94   3006.94 o 
   2   2 -14    10878.43    12575.25    424.22 o 
   3   2 -14    59073.11    62702.25   1078.38 o 
   4   2 -14      313.32      705.67    169.90 o 
   5   2 -14     4695.38     4580.85    436.09 o 
   6   2 -14     2341.96     2231.49    380.45 o 
   7   2 -14     1153.91      668.17    360.58 o 
   8   2 -14     4981.65     4448.87    526.66 o 
   9   2 -14     3937.73     4173.79    535.15 o 
  10   2 -14     6395.01     6744.88    635.73 o 
  11   2 -14     1821.33     2971.30    556.20 o 
   0   3 -14     1106.34      525.91    207.18 o 
   1   3 -14   119442.38   126608.83   2013.66 o 
   2   3 -14     2611.77     2789.05    225.40 o 
   3   3 -14    53747.05    53032.16   1502.49 o 
   4   3 -14     4847.82     5594.01    468.42 o 
   5   3 -14     5086.53     5073.69    456.09 o 
   6   3 -14    14682.70    14093.61    719.96 o 
   7   3 -14    15106.21    13645.27    763.28 o 
   8   3 -14     5483.20     5585.04    571.61 o 
   9   3 -14     9198.13     8977.44    734.28 o 
  10   3 -14    16047.52    16927.25    934.39 o 
  11   3 -14    12035.14    12978.37    883.39 o 
  12   3 -14    35945.19    32855.82   1387.65 o 
   0   4 -14    28753.79    30018.78    786.14 o 
   1   4 -14    23451.64    24325.21   1006.70 o 
   2   4 -14    43504.94    46973.73   1388.00 o 
   3   4 -14    11765.14    11895.23    691.53 o 
   4   4 -14    32142.99    32696.17   1104.46 o 
   5   4 -14    13707.63    14852.42    739.56 o 
   6   4 -14     7198.86     7992.71    585.78 o 
   7   4 -14    28642.92    27003.56   1074.55 o 
   8   4 -14     5576.08     5562.51    586.52 o 
   9   4 -14     3183.33     3182.46    544.54 o 
  10   4 -14     8358.56     9590.33    755.90 o 
  11   4 -14    13019.84    12919.35    931.29 o 
  12   4 -14     4882.80     5558.44    710.72 o 
  13   4 -14    11636.16    11959.18    989.86 o 
   0   5 -14     9902.49     9086.66    376.59 o 
   1   5 -14    17321.74    18771.75    872.56 o 
   2   5 -14    39248.50    37446.15   1277.63 o 
   3   5 -14     2430.35     2552.35    409.92 o 
   4   5 -14    24008.45    25459.93    973.47 o 
   5   5 -14     3263.81     3146.72    450.62 o 
   6   5 -14    20160.59    19800.32    900.12 o 
   7   5 -14    18729.37    19452.26    933.13 o 
   8   5 -14    32280.96    31814.16   1214.48 o 
   9   5 -14     1151.70     1229.54    481.24 o 
  10   5 -14     6892.60     6336.78    680.54 o 
  11   5 -14    24771.94    24732.40   1185.03 o 
  12   5 -14     2053.90     1497.78    570.80 o 
  13   5 -14    10377.10    10722.67    923.14 o 
   0   6 -14     5904.72     6316.73    570.04 o 
   1   6 -14     6015.84     6778.75    423.60 o 
   2   6 -14     2323.45     2278.71    424.09 o 
   3   6 -14    32085.75    32591.31   1172.31 o 
   4   6 -14    49132.27    49200.07   1526.33 o 
   5   6 -14    58996.95    61331.15   1757.95 o 
   6   6 -14    17346.49    16706.63    860.12 o 
   7   6 -14     6524.03     7499.60    645.31 o 
   8   6 -14    10432.90    10177.92    793.68 o 
   9   6 -14     7425.39     7713.72    699.74 o 
  10   6 -14      520.65      795.89    498.15 o 
  11   6 -14     8197.04     8257.17    798.75 o 
  12   6 -14     4515.47     4478.43    699.55 o 
  13   6 -14     3603.98     2370.31    660.13 o 
  14   6 -14     2402.37     3802.61    774.45 o 
   0   7 -14    14725.29    14283.85    855.42 o 
   1   7 -14    10516.23    10540.51    829.85 o 
   2   7 -14    18033.93    16647.84    869.86 o 
   3   7 -14    30769.10    33993.40   1209.21 o 
   4   7 -14     2383.42     2432.80    454.29 o 
   5   7 -14   173152.95   173532.42   4000.91 o 
   6   7 -14     3216.23     3660.72    521.37 o 
   7   7 -14    24142.68    23614.99   1054.84 o 
   8   7 -14    18336.97    19803.64    991.23 o 
   9   7 -14     8287.45     9696.25    767.29 o 
  10   7 -14      690.49     1148.54    517.99 o 
  11   7 -14     2809.62     3840.49    660.90 o 
  12   7 -14      995.90     1080.34    581.14 o 
  13   7 -14    15830.45    15624.29   1102.40 o 
  14   7 -14     8127.79     9315.65    954.52 o 
  15   7 -14    29706.34    32688.95   1580.88 o 
   1   8 -14     3529.86     3309.41    365.27 o 
   2   8 -14     5027.19     5541.71    587.36 o 
   3   8 -14    23175.39    24106.65   1048.42 o 
   4   8 -14    32961.16    33428.05   1259.30 o 
   5   8 -14    49290.42    50714.82   1623.17 o 
   6   8 -14    22752.91    22815.15   1057.47 o 
   7   8 -14    41313.29    41587.68   1467.42 o 
   8   8 -14     3221.14     5086.39    617.36 o 
   9   8 -14     9231.93     9310.08    787.06 o 
  10   8 -14      790.65      -79.80    475.72 o 
  11   8 -14     5364.06     5449.05    723.27 o 
  12   8 -14      637.72      478.26    583.40 o 
  13   8 -14      439.18     -320.99    578.43 o 
  14   8 -14     5905.03     6917.50    888.62 o 
  15   8 -14     1778.95     2925.21    806.65 o 
   0   9 -14     4236.63     4203.72    564.51 o 
   1   9 -14    19655.89    19781.57    718.67 o 
   2   9 -14     8052.27     7754.46    674.07 o 
   3   9 -14     7672.58     6958.64    656.60 o 
   4   9 -14    60109.43    59899.39   1837.03 o 
   5   9 -14    22001.22    21132.39   1042.12 o 
   6   9 -14    82057.60    84064.59   2310.46 o 
   7   9 -14     6483.88     7069.99    704.33 o 
   8   9 -14     3543.03     3285.41    589.42 o 
   9   9 -14     5948.12     5783.38    694.76 o 
  10   9 -14      375.76     -398.53    469.13 o 
  11   9 -14     6031.45     6495.06    772.32 o 
  12   9 -14     2042.19     2797.47    683.50 o 
  13   9 -14      838.26      266.74    618.25 o 
  14   9 -14    18219.54    15031.78   1189.39 o 
  15   9 -14     2479.53     3003.79    818.54 o 
  16   9 -14     6539.71     6379.93   1000.98 o 
   0  10 -14    15362.55    16389.86    960.63 o 
   1  10 -14    19932.13    20009.11    738.27 o 
   2  10 -14    12346.13    13547.85    885.56 o 
   3  10 -14    27877.38    28619.62   1207.61 o 
   4  10 -14    29346.90    30058.05   1255.40 o 
   5  10 -14    23640.44    24366.92   1132.88 o 
   6  10 -14    17052.70    18709.49   1008.08 o 
   7  10 -14    10070.66     9706.45    794.63 o 
   8  10 -14     4073.13     4215.09    648.88 o 
   9  10 -14      519.97        1.91    467.46 o 
  10  10 -14     8337.02     7640.51    800.38 o 
  11  10 -14    11970.70    12655.18    989.17 o 
  12  10 -14     1368.44     2358.55    688.83 o 
  13  10 -14     4295.11     5329.24    820.42 o 
  14  10 -14     2198.12     1687.65    740.55 o 
  15  10 -14     1087.51     1400.19    786.84 o 
  16  10 -14     2044.70     2190.96    858.16 o 
   0  11 -14    20948.21    20732.41   1084.06 o 
   1  11 -14    13612.65    13058.07    641.86 o 
   2  11 -14    25507.26    25117.22    850.51 o 
   3  11 -14    13286.69    13928.80    905.96 o 
   4  11 -14    21207.35    20729.20   1071.11 o 
   5  11 -14    43632.11    42547.05   1552.57 o 
   6  11 -14     2300.81     2073.31    525.21 o 
   7  11 -14    11998.72    12048.91    899.43 o 
   8  11 -14       35.92     -437.91    437.91 o 
   9  11 -14     2278.91     1583.65    563.70 o 
  10  11 -14     4213.75     3988.57    679.87 o 
  11  11 -14    11998.96    10688.54    949.80 o 
  12  11 -14     7620.10     9343.79    932.77 o 
  13  11 -14    13954.25    14235.49   1156.84 o 
  14  11 -14     3356.63     2915.36    811.33 o 
  15  11 -14     6485.76     5985.74    946.91 o 
  16  11 -14     4486.90     4551.71    972.42 o 
  17  11 -14     3466.48     3076.05    977.41 o 
   0  12 -14     4477.71     5183.84    664.90 o 
   1  12 -14    78625.70    80017.65   1684.43 o 
   2  12 -14      392.26      779.25    347.07 o 
   3  12 -14    48894.30    53014.86   1779.15 o 
   4  12 -14      694.28      872.54    462.28 o 
   5  12 -14    17335.07    19211.70   1053.00 o 
   6  12 -14     3358.51     2406.01    571.20 o 
   7  12 -14     1532.45     1595.71    538.73 o 
   8  12 -14     5676.26     4489.12    692.27 o 
   9  12 -14      305.96      610.61    523.05 o 
  10  12 -14    12260.09    11724.35    967.05 o 
  11  12 -14     1157.45     -430.00    548.60 o 
  12  12 -14    21506.27    20186.08   1266.63 o 
  13  12 -14       64.61     -118.76    619.37 o 
  14  12 -14     2076.75     2625.55    802.26 o 
  15  12 -14      259.73      536.30    753.11 o 
  16  12 -14     1328.30      165.32    804.76 o 
  17  12 -14     2982.98     4055.65   1024.16 o 
   0  13 -14    15569.17    18138.99   1082.57 o 
   1  13 -14    65369.62    66804.85   2528.85 o 
   2  13 -14     7708.88     7469.96    679.16 o 
   3  13 -14    71926.80    71336.63   2211.56 o 
   4  13 -14       36.24     -181.96    423.55 o 
   5  13 -14     5161.78     6287.91    721.17 o 
   6  13 -14      557.43      995.27    514.66 o 
   7  13 -14    17782.60    17930.52   1071.23 o 
   8  13 -14       38.63     -250.88    481.13 o 
   9  13 -14     5199.54     5058.42    744.12 o 
  10  13 -14    11182.42    10446.82    946.77 o 
  11  13 -14     1991.58     1895.91    658.06 o 
  12  13 -14    16707.84    16450.37   1196.38 o 
  13  13 -14     4624.97     6428.42    937.08 o 
  14  13 -14     1730.78     1495.24    789.36 o 
  15  13 -14      834.31      559.14    794.81 o 
  16  13 -14      794.00      859.86    849.99 o 
  17  13 -14     8335.72     9348.48   1208.62 o 
  18  13 -14     4059.07     4965.83   1124.47 o 
   0  14 -14   115035.20   115484.28   3205.54 o 
   1  14 -14     3168.49     2828.08    443.35 o 
   2  14 -14    52830.79    56418.07   1388.74 o 
   3  14 -14      968.09     2008.52    557.30 o 
   4  14 -14    24009.69    24228.71   1219.99 o 
   5  14 -14     1938.32     1833.56    553.48 o 
   6  14 -14      959.31      593.44    507.35 o 
   7  14 -14     9692.07     9202.92    854.23 o 
   8  14 -14     1777.55     2114.01    607.55 o 
   9  14 -14     9612.52    12133.95    987.22 o 
  10  14 -14      737.13     1178.72    617.19 o 
  11  14 -14     9630.60    11033.07   1003.64 o 
  12  14 -14     3502.21     3275.47    797.31 o 
  13  14 -14     4176.81     6527.19    917.91 o 
  14  14 -14     4429.04     6859.46    988.93 o 
  15  14 -14      836.47      629.22    802.13 o 
  16  14 -14     7568.92     7926.50   1139.47 o 
  17  14 -14     5686.43     7477.60   1171.07 o 
  18  14 -14      859.43     1560.07   1016.24 o 
   0  15 -14   227298.39   219807.03   5427.76 o 
   1  15 -14     7427.41     7369.35    580.03 o 
   2  15 -14    60784.83    62434.07   1499.29 o 
   3  15 -14    11102.34    10218.24   1317.81 o 
   4  15 -14    23280.51    20219.89   1174.37 o 
   5  15 -14    14027.52    13598.39   1014.04 o 
   6  15 -14     4702.45     5927.88    741.69 o 
   7  15 -14     2832.35     2487.81    635.52 o 
   8  15 -14     4853.82     5923.92    790.42 o 
   9  15 -14    24026.34    24706.73   1336.88 o 
  10  15 -14     1417.48     2334.25    717.67 o 
  11  15 -14     9794.82    11611.46   1039.25 o 
  12  15 -14       35.94       46.85    663.80 o 
  13  15 -14     2148.70     1915.68    780.16 o 
  14  15 -14       33.80      305.93    756.26 o 
  15  15 -14     3566.95     4511.95    996.48 o 
  16  15 -14      183.42     1488.10    899.52 o 
  17  15 -14     2507.64     2966.48   1031.07 o 
   0  16 -14    52441.05    52512.30   1945.67 o 
   1  16 -14    71829.11    74318.94   1705.91 o 
   2  16 -14    20398.69    19803.32   1188.87 o 
   3  16 -14     5215.85     4586.99    516.33 o 
   4  16 -14     4632.73     4078.93    685.23 o 
   5  16 -14      207.03      -98.30    469.12 o 
   6  16 -14     4878.83     5876.18    768.53 o 
   7  16 -14     1462.68     2428.12    634.66 o 
   8  16 -14     1437.62     2694.24    677.94 o 
   9  16 -14     9333.21    11745.32   1029.97 o 
  10  16 -14    11291.06    12313.66   1069.97 o 
  11  16 -14     1765.95      686.47    689.78 o 
  12  16 -14     4447.84     4175.17    884.11 o 
  13  16 -14     2395.52     2367.88    831.29 o 
  14  16 -14     3044.74     4374.33    955.76 o 
  15  16 -14     4867.69     6988.37   1088.08 o 
  16  16 -14     5525.21     6536.71   1142.14 o 
  17  16 -14     2379.42     4344.30   1089.92 o 
   0  17 -14     1528.92     1185.73    583.01 o 
   1  17 -14    64583.39    65534.48   1581.48 o 
   2  17 -14    13378.48    13599.61    765.21 o 
   3  17 -14     2186.90     2173.49    458.84 o 
   4  17 -14    29383.72    28632.12   1402.78 o 
   5  17 -14      196.46      286.64    500.34 o 
   6  17 -14    11693.15    12638.22   1007.28 o 
   7  17 -14     4819.23     4550.99    757.36 o 
   8  17 -14     3280.78     3231.43    729.54 o 
   9  17 -14     5309.49     5828.59    837.77 o 
  10  17 -14    18652.85    19276.22   1284.62 o 
  11  17 -14     3769.30     3981.03    831.06 o 
  12  17 -14    10246.37     9446.33   1066.13 o 
  13  17 -14     1001.78     1957.86    817.07 o 
  14  17 -14     3048.05     2572.56    901.15 o 
  15  17 -14     1187.82     1764.81    886.60 o 
  16  17 -14      746.01       24.73    891.06 o 
  17  17 -14     1203.25      922.87    966.14 o 
   0  18 -14    30739.28    33113.91   1565.41 o 
   1  18 -14     3842.06     4175.41    958.61 o 
   2  18 -14    34620.86    36123.92   1142.60 o 
   3  18 -14     6187.98     6026.86    584.41 o 
   4  18 -14     1021.02     1781.46    450.99 o 
   5  18 -14     4579.31     5697.76    791.28 o 
   6  18 -14       64.16       89.43    528.33 o 
   7  18 -14     2742.77     3555.07    734.41 o 
   8  18 -14    14892.36    13821.88   1135.63 o 
   9  18 -14     9444.42    10322.63   1035.21 o 
  10  18 -14    21481.83    20773.56   1332.07 o 
  11  18 -14     6037.32     6562.26    964.77 o 
  12  18 -14     5875.83     6754.66    988.02 o 
  13  18 -14     7896.32     8655.92   1117.91 o 
  14  18 -14     1092.82     -302.35    791.16 o 
  15  18 -14     5267.43     5220.84   1054.12 o 
  16  18 -14      105.78       98.50    904.41 o 
  17  18 -14      624.31      929.71    970.44 o 
   0  19 -14    11962.09    11213.01   1032.82 o 
   1  19 -14     9122.85     9311.85    674.62 o 
   2  19 -14      690.64      382.77    396.08 o 
   3  19 -14    30176.67    30109.35   2559.85 o 
   4  19 -14    12772.91    12783.74    769.09 o 
   5  19 -14    19278.01    20583.08   1262.85 o 
   6  19 -14      948.37     1871.79    644.89 o 
   7  19 -14     9664.34     9652.52    997.51 o 
   8  19 -14    13779.61    13932.24   1136.90 o 
   9  19 -14     6179.28     6729.57    948.83 o 
  10  19 -14     9232.23     9105.72   1046.96 o 
  11  19 -14    17215.95    16378.86   1312.13 o 
  12  19 -14    16584.83    17819.12   1357.51 o 
  13  19 -14    11435.60    12421.50   1251.50 o 
  14  19 -14     1155.49     -196.88    838.48 o 
  15  19 -14     2450.84     2931.67    979.13 o 
  16  19 -14      664.98     -750.67    898.34 o 
   0  20 -14     3162.34     2919.85    721.16 o 
   1  20 -14    15191.20    15361.97    862.01 o 
   2  20 -14     3172.24     3076.20    660.39 o 
   3  20 -14      886.22     1016.58    447.13 o 
   4  20 -14     3433.07     3827.49    632.54 o 
   5  20 -14      634.92      194.97    549.63 o 
   6  20 -14    19901.44    19234.85   1291.96 o 
   7  20 -14     3790.73     4345.54    816.85 o 
   8  20 -14    20311.39    19283.90   1341.24 o 
   9  20 -14     4613.96     4548.30    862.15 o 
  10  20 -14      900.45     2197.00    803.75 o 
  11  20 -14     8109.45     9938.70   1129.31 o 
  12  20 -14     2838.66     2490.10    878.81 o 
  13  20 -14      155.53     1090.22    824.60 o 
  14  20 -14     2426.21     4836.53   1012.17 o 
  15  20 -14      114.13      -80.96    863.49 o 
  16  20 -14      421.65     1140.70    994.00 o 
   0  21 -14     5534.31     6063.69    879.50 o 
   1  21 -14     2073.49     1590.41    471.00 o 
   2  21 -14     3524.33     2993.58    538.72 o 
   3  21 -14      780.23     1147.44    457.09 o 
   4  21 -14     1699.14     1701.30    485.22 o 
   5  21 -14      718.55      -96.05    422.96 o 
   6  21 -14    24474.28    27070.95   1482.55 o 
   7  21 -14    13280.26    13764.23   1176.89 o 
   8  21 -14    46140.36    48837.34   2010.88 o 
   9  21 -14    10658.80    11911.39   1146.98 o 
  10  21 -14     4565.41     4714.85    941.29 o 
  11  21 -14     7096.85     7514.99   1066.09 o 
  12  21 -14     7101.37     7482.70   1085.20 o 
  13  21 -14     3851.08     4538.04   1022.93 o 
  14  21 -14     5563.58     6329.38   1130.23 o 
  15  21 -14     3302.80     1806.87   1006.87 o 
  16  21 -14      439.41     1456.15    988.33 o 
   0  22 -14    19808.92    19860.49   1327.83 o 
   1  22 -14      572.52      226.92    427.86 o 
   2  22 -14    14357.12    13260.03   1585.06 o 
   3  22 -14      234.22      -16.68    431.03 o 
   4  22 -14    11573.71    12328.36   1066.98 o 
   5  22 -14    11290.09    11484.75   1558.45 o 
   6  22 -14    10584.47     9587.83   1059.26 o 
   7  22 -14    25709.43    25134.90   1507.07 o 
   8  22 -14     8295.72     8112.28   1023.80 o 
   9  22 -14     6443.34     5980.88    969.91 o 
  10  22 -14     4652.81     4909.88    942.50 o 
  11  22 -14      474.94     1194.79    799.51 o 
  12  22 -14     1593.58     2859.54    933.88 o 
  13  22 -14     2683.87     2487.13    946.42 o 
  14  22 -14     1387.08     1240.42    943.04 o 
  15  22 -14      564.38     1164.05    949.20 o 
  16  22 -14      325.23      925.93    998.95 o 
   0  23 -14    19849.81    20051.19   1373.21 o 
   1  23 -14      798.61      666.66    464.80 o 
   2  23 -14     2296.71     1883.16    517.90 o 
   3  23 -14     3725.74     4799.41   1093.61 o 
   4  23 -14     4805.60     4867.68    633.16 o 
   5  23 -14    12699.87    13596.10    867.04 o 
   6  23 -14     5058.96     6075.76    681.08 o 
   7  23 -14    37238.07    35239.75   1781.44 o 
   8  23 -14    11750.40    12580.00   1204.17 o 
   9  23 -14    17231.84    17129.99   1375.28 o 
  10  23 -14     3454.76     3582.49    934.66 o 
  11  23 -14      261.92     -659.98    737.61 o 
  12  23 -14     1977.71     1971.64    913.94 o 
  13  23 -14     2914.28     4076.93   1040.45 o 
  14  23 -14     9509.39    12505.85   1391.89 o 
  15  23 -14     1344.72      677.94    988.61 o 
   0  24 -14     1676.06     1856.47    743.75 o 
   1  24 -14      490.23      415.16    471.96 o 
   2  24 -14     5967.88     6476.50   1152.85 o 
   3  24 -14     5311.56     4764.67    633.39 o 
   4  24 -14    14052.95    14406.86    902.49 o 
   5  24 -14    17032.70    17331.46    968.57 o 
   6  24 -14    17415.11    18418.58   1010.92 o 
   7  24 -14     5502.03     6895.72   1019.71 o 
   8  24 -14     1835.70     1099.94    767.72 o 
   9  24 -14     8530.03     9641.75   1143.12 o 
  10  24 -14     3059.34     3306.12    903.18 o 
  11  24 -14     1048.19     2245.80    881.48 o 
  12  24 -14     3753.84     3125.98    989.91 o 
  13  24 -14     1059.26      702.05    889.83 o 
  14  24 -14     2673.62     3387.66   1080.31 o 
  15  24 -14     4262.32     6038.51   1196.19 o 
   0  25 -14    19671.06    19051.14   1387.77 o 
   1  25 -14    13311.82    11108.30    828.90 o 
   2  25 -14     8602.91     8512.82    743.89 o 
   3  25 -14     9382.90    10291.25    793.56 o 
   4  25 -14     9633.00     9197.91    790.61 o 
   5  25 -14     5531.59     5888.78    702.78 o 
   6  25 -14     5979.01     6133.07    729.52 o 
   7  25 -14     6194.96     7208.21   1465.24 o 
   8  25 -14     2233.49     1920.53    844.23 o 
   9  25 -14    20694.90    21771.89   1512.46 o 
  10  25 -14       34.26     -637.25    760.00 o 
  11  25 -14     4573.00     4470.49   1016.99 o 
  12  25 -14      390.09      172.61    848.81 o 
  13  25 -14     4935.60     7664.39   1220.94 o 
  14  25 -14      957.24     -136.42    924.51 o 
  15  25 -14    11783.96    16285.57   1571.48 o 
   0  26 -14     2379.42     1440.29    780.41 o 
   1  26 -14     3993.98     3926.89    654.52 o 
   2  26 -14     5842.41     6821.71    717.56 o 
   3  26 -14    29363.95    27568.16   1188.79 o 
   4  26 -14    11749.85    12248.77   1378.95 o 
   5  26 -14    16715.24    16577.42    997.11 o 
   6  26 -14     7573.74     7608.20    791.84 o 
   7  26 -14     4829.12     5512.95    728.62 o 
   8  26 -14      339.71     2257.30    867.79 o 
   9  26 -14     3203.28     4569.66    993.66 o 
  10  26 -14      491.95     -502.26    758.44 o 
  11  26 -14     1682.87     2721.84    948.49 o 
  12  26 -14     1967.91     2215.64    961.91 o 
  13  26 -14     1413.46     1467.04    985.11 o 
  14  26 -14     7947.54    11400.08   1421.41 o 
   0  27 -14    48964.00    44590.59   2109.90 o 
   1  27 -14    25589.91    23909.61   3590.33 o 
   2  27 -14    11824.63    13188.53    918.03 o 
   3  27 -14    15675.30    17799.96   1016.58 o 
   4  27 -14     1994.46     2950.53    647.81 o 
   5  27 -14     2072.99     1712.26    651.42 o 
   6  27 -14     5757.70     7221.31    778.17 o 
   7  27 -14     4085.45     3329.17    865.31 o 
   8  27 -14     4145.81     4536.59    721.76 o 
   9  27 -14     5712.75     6624.91   1107.97 o 
  10  27 -14     3635.72     3493.00   1008.02 o 
  11  27 -14     1136.31     -647.72    798.86 o 
  12  27 -14     2066.52     2059.56   1013.28 o 
  13  27 -14      429.89     -123.16    927.26 o 
  14  27 -14    10863.29    12831.45   1492.06 o 
   0  28 -14     5253.23     7619.26   1105.40 o 
   1  28 -14    14053.90    14784.24    967.68 o 
   2  28 -14    15896.64    14945.26    971.27 o 
   3  28 -14     4274.57     4384.04    882.21 o 
   4  28 -14    16780.25    15231.10    993.42 o 
   5  28 -14     4024.77     3676.10    685.75 o 
   6  28 -14     4409.28     3372.83    756.97 o 
   7  28 -14     5024.62     5377.29    762.87 o 
   8  28 -14      492.18     1001.58    605.15 o 
   9  28 -14     2618.91     2674.59    699.83 o 
  10  28 -14     1260.92     1749.10    935.34 o 
  11  28 -14     1223.90     -815.76    824.05 o 
  12  28 -14     1371.27     1162.75   1008.15 o 
  13  28 -14     5836.52     5321.15   1207.32 o 
   0  29 -14    17134.65    18445.79   1472.81 o 
   1  29 -14    34228.80    35892.35   1388.65 o 
   2  29 -14    18931.60    18917.82   1075.29 o 
   3  29 -14    21184.73    21846.88   1135.63 o 
   4  29 -14    12933.66    13659.82    971.58 o 
   5  29 -14     3051.38     1334.66    623.30 o 
   6  29 -14     5920.72     6143.05   1360.08 o 
   7  29 -14     3517.67     4581.45    747.29 o 
   8  29 -14    12366.99    12111.07    992.22 o 
   9  29 -14      734.27      437.31    652.07 o 
  10  29 -14      787.78      659.27    894.75 o 
  11  29 -14     5128.43     4346.56   1111.61 o 
  12  29 -14     1833.02     2981.35   1088.30 o 
  13  29 -14     7282.43     7898.65   1333.33 o 
   0  30 -14     2424.74     2201.28    896.14 o 
   1  30 -14    13694.08    15485.94   1016.35 o 
   2  30 -14     5077.86     5478.75    912.56 o 
   3  30 -14    11536.48    12520.50   1291.67 o 
   4  30 -14     1307.04     1676.92    806.75 o 
   5  30 -14     3300.17     4007.29    720.28 o 
   6  30 -14     7522.42     7938.20   1801.06 o 
   7  30 -14      223.11     -163.80    583.38 o 
   8  30 -14    11573.57    11808.61    998.89 o 
   9  30 -14     2336.56     2451.53    728.68 o 
  10  30 -14     2150.53     2473.59    771.18 o 
  11  30 -14     7287.26     9038.56   1349.44 o 
  12  30 -14     4427.67     6377.36   1274.01 o 
   0  31 -14     1898.89     3401.27    997.45 o 
   1  31 -14      237.06      289.17    578.72 o 
   2  31 -14    12471.45    12456.77   1295.95 o 
   3  31 -14     1140.15     1921.68    649.70 o 
   4  31 -14    16678.62    17108.57   1079.26 o 
   5  31 -14      606.73     -258.18    573.46 o 
   6  31 -14      354.60     -279.89    587.12 o 
   7  31 -14     8598.03     7587.44    882.00 o 
   8  31 -14     3340.92     3295.59    777.65 o 
   9  31 -14     1538.09     1963.64    723.05 o 
  10  31 -14     4658.23     4146.85    839.62 o 
  11  31 -14     6323.45     7391.19    969.47 o 
  12  31 -14     8426.97    10037.59   1411.21 o 
   0  32 -14    11132.96    13246.89   1417.91 o 
   1  32 -14      357.26     1600.12    648.55 o 
   2  32 -14     1330.95     1615.41    648.51 o 
   3  32 -14     1698.76     1751.54    673.70 o 
   4  32 -14      144.96      940.56    638.03 o 
   5  32 -14     1499.91     1076.56    732.78 o 
   6  32 -14      302.59      915.06    848.49 o 
   7  32 -14     1399.77     1412.38    683.28 o 
   8  32 -14     4526.54     4709.50    822.52 o 
   9  32 -14      639.47      679.12    935.96 o 
  10  32 -14    10679.34     9920.35   1039.72 o 
  11  32 -14     3647.66     3243.14    861.90 o 
   0  33 -14       77.74      608.68    872.92 o 
   1  33 -14      142.60      309.62    606.88 o 
   2  33 -14     1639.16     1994.21    682.09 o 
   3  33 -14     8876.42     9195.40    922.60 o 
   4  33 -14     5683.12     5713.02    815.50 o 
   5  33 -14    17892.41    18101.22   1144.08 o 
   6  33 -14     4123.49     5622.74   1135.00 o 
   7  33 -14     2582.55     2063.34    740.10 o 
   8  33 -14     2433.45     2140.42    769.12 o 
   9  33 -14     6504.32     5581.50    903.82 o 
  10  33 -14     9152.43    10572.29   1058.95 o 
   0  34 -14      855.59      641.95    944.29 o 
   1  34 -14    19989.72    19352.10   1196.41 o 
   2  34 -14      426.09      112.96    620.44 o 
   3  34 -14     1626.67     2383.64    717.03 o 
   4  34 -14     1276.53      773.67    663.50 o 
   5  34 -14     1113.88     1863.05   1101.33 o 
   6  34 -14     1769.74     2229.21   1128.28 o 
   7  34 -14     3258.36     3197.45    787.13 o 
   8  34 -14     1260.11     1609.13    795.79 o 
   9  34 -14    13729.84    15824.46   1183.44 o 
  10  34 -14      277.96     -586.83    719.36 o 
   0  35 -14     1760.86     2021.16    994.89 o 
   1  35 -14      878.62      973.13    683.52 o 
   2  35 -14      224.99     -544.62    720.81 o 
   3  35 -14     8195.50     6965.69    894.10 o 
   4  35 -14     3369.07     3473.54    959.07 o 
   5  35 -14    12196.09    11100.70   1031.92 o 
   6  35 -14    16115.16    15596.39   1155.73 o 
   7  35 -14     1586.27     3090.27    814.10 o 
   8  35 -14     6866.04     7376.10   1728.92 o 
   9  35 -14     7524.94     8083.41   1006.40 o 
   0  36 -14    22747.42    19378.79   1701.68 o 
   1  36 -14      828.36     1099.27    689.56 o 
   2  36 -14    12763.07    15462.50   1125.45 o 
   3  36 -14      426.35     -126.91    639.22 o 
   4  36 -14       99.86      -11.91    674.84 o 
   5  36 -14     1474.43     2405.56    784.19 o 
   6  36 -14      995.64     1397.57   1101.65 o 
   7  36 -14     2628.25     3776.59    852.63 o 
   8  36 -14     2851.88     4283.50    887.67 o 
   0  37 -14      861.64     1994.79   1064.64 o 
   1  37 -14     1653.11     2357.43    768.21 o 
   2  37 -14      886.88     1306.66    715.56 o 
   3  37 -14      689.23      724.82    701.32 o 
   4  37 -14     3959.45     3113.91    908.47 o 
   5  37 -14      801.14      320.82   1108.81 o 
   6  37 -14     4794.65     3407.80    838.48 o 
   7  37 -14     7295.25     9647.72   1059.74 o 
   0  38 -14     2716.06     3966.75   1182.68 o 
   1  38 -14     3078.71     2527.40    794.51 o 
   2  38 -14      544.19     1717.82    827.55 o 
   3  38 -14     4320.46     3935.21    858.79 o 
   4  38 -14      894.35     1418.13    770.60 o 
   5  38 -14     2076.53     2984.02    838.87 o 
   0  39 -14     2901.11     2962.37   1152.62 o 
   1  39 -14      395.29     1175.97    741.23 o 
   2  39 -14      566.61     -161.46    693.53 o 
   3  39 -14     1077.37     1718.96    803.08 o 
   2   0 -13    23590.71    24776.30    800.41 o 
   4   0 -13    29123.20    28446.91    879.03 o 
   6   0 -13     2726.31     2740.98    360.77 o 
   8   0 -13    19602.49    20832.46    868.49 o 
  10   0 -13    37550.77    36224.45   1281.53 o 
   1   1 -13     8212.77     8116.01    355.20 o 
   2   1 -13    10106.93    11243.79    375.47 o 
   3   1 -13    35126.30    34741.84    689.30 o 
   4   1 -13     2410.38     3170.54    224.76 o 
   5   1 -13     6180.40     6951.15    333.40 o 
   6   1 -13     3922.21     4460.98    334.18 o 
   7   1 -13    22565.72    22251.10    603.59 o 
   8   1 -13    12489.66    10864.29    621.01 o 
   9   1 -13    12284.28    12659.42    552.14 o 
  10   1 -13    21761.58    21287.25   1569.71 o 
  11   1 -13     1859.92     1533.25    513.60 o 
  12   1 -13    32322.46    30761.96   1271.10 o 
   1   2 -13    12987.28    12457.51    623.86 o 
   2   2 -13   103768.91   109652.07   1749.91 o 
   3   2 -13     6672.08     6879.03    299.57 o 
   4   2 -13    44053.88    44655.12    824.18 o 
   5   2 -13     4422.64     5429.46    437.58 o 
   6   2 -13     7703.39     7454.87    369.79 o 
   7   2 -13     3671.65     3827.08    360.83 o 
   8   2 -13      735.43      655.32    257.69 o 
   9   2 -13    34295.71    36175.32   1360.03 o 
  10   2 -13     2180.97     1915.51    493.52 o 
  11   2 -13    21271.10    21157.03   1068.48 o 
  12   2 -13     5815.31     5236.71    702.79 o 
  13   2 -13     2350.09     3447.31    681.31 o 
   1   3 -13     4644.69     4510.75    429.76 o 
   2   3 -13    33461.90    32422.19    658.81 o 
   3   3 -13    20755.62    22814.81    838.69 o 
   4   3 -13    46116.09    45286.57    848.72 o 
   5   3 -13    12474.22    12128.53    397.09 o 
   6   3 -13    25167.49    25793.47    609.77 o 
   7   3 -13    11601.17    11604.02    770.36 o 
   8   3 -13    11434.39    10415.77    738.43 o 
   9   3 -13    52501.87    49402.69   1570.34 o 
  10   3 -13      732.89      271.80    449.60 o 
  11   3 -13    29866.55    28764.26   1224.91 o 
  12   3 -13     7038.68     7947.30    765.14 o 
  13   3 -13    15715.42    17588.87   1089.10 o 
  14   3 -13     3582.67     4835.76    756.90 o 
   1   4 -13    60794.64    60044.81   1690.90 o 
   2   4 -13    17078.65    16751.44    783.22 o 
   3   4 -13   106429.22   108034.41   2592.05 o 
   4   4 -13    13870.13    16412.09    746.89 o 
   5   4 -13      146.48      559.84    299.09 o 
   6   4 -13      157.12       41.31    320.72 o 
   7   4 -13    14247.54    13867.03    775.20 o 
   8   4 -13     1692.53     1076.48    421.34 o 
   9   4 -13     1696.37     1343.90    484.80 o 
  10   4 -13     7259.43     7959.39    707.09 o 
  11   4 -13     4555.13     3907.81    623.83 o 
  12   4 -13     2398.70     2725.49    628.74 o 
  13   4 -13      685.54      629.22    576.68 o 
  14   4 -13      618.69      -49.03    596.84 o 
  15   4 -13      192.21     1157.58    688.43 o 
   1   5 -13     8578.13     7555.88    607.70 o 
   2   5 -13    11312.33    11600.12    699.10 o 
   3   5 -13    18554.76    18863.75    824.71 o 
   4   5 -13    70857.75    72119.40   1889.63 o 
   5   5 -13    44273.91    42692.49   1335.62 o 
   6   5 -13    55676.00    57189.16   1621.22 o 
   7   5 -13     3563.13     4614.32    528.37 o 
   8   5 -13    56949.01    55653.79   1702.02 o 
   9   5 -13     1323.97     1222.30    482.40 o 
  10   5 -13    38900.25    38170.69   1410.92 o 
  11   5 -13     7653.41     6945.35    737.48 o 
  12   5 -13    17619.57    17691.90   1063.43 o 
  13   5 -13    14444.65    15561.49   1061.03 o 
  14   5 -13    10089.02    12869.95   1011.17 o 
  15   5 -13     1807.27     2375.69    737.80 o 
  16   5 -13     3229.32     5208.04    889.61 o 
   1   6 -13    18317.52    17152.66    605.88 o 
   2   6 -13    37035.79    37001.25   1261.59 o 
   3   6 -13    10626.80    11840.56    700.47 o 
   4   6 -13    19950.19    18387.34    853.02 o 
   5   6 -13    15573.25    17229.58    822.42 o 
   6   6 -13     4447.58     5556.24    550.84 o 
   7   6 -13     6340.96     5795.62    586.70 o 
   8   6 -13    19000.09    20580.44    993.29 o 
   9   6 -13      743.86      528.99    453.29 o 
  10   6 -13     5270.66     4533.45    652.88 o 
  11   6 -13     1142.05     1586.60    554.10 o 
  12   6 -13     2455.26     2235.08    613.71 o 
  13   6 -13    21695.43    23157.14   1248.98 o 
  14   6 -13     3105.99     4399.34    792.25 o 
  15   6 -13    14757.17    15581.20   1199.93 o 
  16   6 -13     4508.49     3945.61    883.91 o 
   1   7 -13      445.05      436.89    240.78 o 
   2   7 -13     8273.78     7809.77    647.25 o 
   3   7 -13    26602.51    26806.78   1053.12 o 
   4   7 -13     2808.52     2915.46    453.44 o 
   5   7 -13    96130.52    96643.68   2491.08 o 
   6   7 -13     5232.75     5160.99    562.02 o 
   7   7 -13    93737.64    90002.13   2431.15 o 
   8   7 -13    15585.69    16199.84    928.54 o 
   9   7 -13    31600.01    31923.38   1266.63 o 
  10   7 -13        9.70     -433.43    433.43 o 
  11   7 -13    27919.32    28843.34   1270.18 o 
  12   7 -13     5837.13     5888.60    771.08 o 
  13   7 -13     5397.58     5158.11    760.28 o 
  14   7 -13      873.41     1042.19    672.99 o 
  15   7 -13     5954.01     7026.27    945.43 o 
  16   7 -13     2647.43     2712.55    852.03 o 
  17   7 -13     4215.37     4667.17    959.44 o 
   1   8 -13      140.42      410.16    246.73 o 
   2   8 -13       78.63     -183.98    319.45 o 
   3   8 -13     8151.62     8850.94    683.10 o 
   4   8 -13    23232.80    19957.79    952.49 o 
   5   8 -13      350.43       65.12    352.55 o 
   6   8 -13    30858.59    29185.78   1188.70 o 
   7   8 -13     6349.21     7148.76    654.33 o 
   8   8 -13      713.51      949.12    472.17 o 
   9   8 -13    14100.75    15318.18    938.74 o 
  10   8 -13    12316.77    12434.45    904.82 o 
  11   8 -13     2490.79     3077.80    638.64 o 
  12   8 -13      725.02     1340.48    602.58 o 
  13   8 -13    10465.79    10242.16    942.27 o 
  14   8 -13    12294.28    12350.56   1047.39 o 
  15   8 -13     6044.58     8461.10    971.87 o 
  16   8 -13     2118.93     2330.65    839.76 o 
  17   8 -13     2153.41      726.59    828.82 o 
   1   9 -13    10123.53     9896.55    538.99 o 
   2   9 -13     4395.87     4054.16    538.46 o 
   3   9 -13    26553.11    27989.06   1140.45 o 
   4   9 -13    10837.20    10359.03    767.63 o 
   5   9 -13    35553.05    33552.40   1299.75 o 
   6   9 -13    51001.70    48464.87   1616.98 o 
   7   9 -13    42759.80    41247.07   1479.57 o 
   8   9 -13    57154.41    54650.63   1783.50 o 
   9   9 -13    18597.67    18379.31   1051.86 o 
  10   9 -13    23719.59    22178.86   1143.77 o 
  11   9 -13     1220.26      806.07    540.51 o 
  12   9 -13    19406.20    19491.80   1165.43 o 
  13   9 -13      336.53     1164.79    628.70 o 
  14   9 -13     5057.20     4849.70    819.91 o 
  15   9 -13      409.35     1073.99    751.77 o 
  16   9 -13     8774.99     8049.49   1079.21 o 
  17   9 -13     4383.36     6383.71   1066.47 o 
  18   9 -13      698.36      662.82    896.80 o 
   1  10 -13    40807.50    41393.69   1254.94 o 
   2  10 -13    16251.78    18118.35    969.68 o 
   3  10 -13    72509.76    68185.30   2092.03 o 
   4  10 -13       96.76     -270.63    354.80 o 
   5  10 -13    54019.72    51230.89   1701.45 o 
   6  10 -13    11070.62    10281.13    817.97 o 
   7  10 -13     6049.38     5802.57    670.09 o 
   8  10 -13       68.50     1091.98    508.34 o 
   9  10 -13     6013.75     5203.35    676.01 o 
  10  10 -13     6944.56     9093.03    829.90 o 
  11  10 -13     4601.29     3961.19    706.35 o 
  12  10 -13     1417.26      982.64    617.38 o 
  13  10 -13     4157.53     4220.33    800.48 o 
  14  10 -13    10387.66    11690.42   1067.21 o 
  15  10 -13     8740.40    11377.53   1089.92 o 
  16  10 -13     2366.55     2757.35    857.86 o 
  17  10 -13     5632.04     6304.04   1077.52 o 
  18  10 -13      193.24     -844.83    844.83 o 
   1  11 -13     3571.61     3740.50    622.76 o 
   2  11 -13    12332.59    14575.18    918.11 o 
   3  11 -13    10589.68    10043.62    788.03 o 
   4  11 -13    42815.38    42285.98   1514.87 o 
   5  11 -13     8446.66     8500.25    728.61 o 
   6  11 -13    36014.44    35568.44   1381.81 o 
   7  11 -13    29587.51    28503.07   1267.43 o 
   8  11 -13     8383.81     9185.30    806.15 o 
   9  11 -13     7422.10     8165.10    803.33 o 
  10  11 -13    10364.42     9915.93    878.40 o 
  11  11 -13    13908.82    12453.70   1022.40 o 
  12  11 -13    16714.31    15284.02   1119.59 o 
  13  11 -13    28703.62    28220.45   1463.07 o 
  14  11 -13     4837.64     4676.66    868.21 o 
  15  11 -13     5229.08     5007.04    921.52 o 
  16  11 -13     4621.55     4791.77    972.62 o 
  17  11 -13     3079.76     3475.36    988.81 o 
  18  11 -13     5186.28     4643.40   1084.27 o 
   1  12 -13     8631.68     9473.25    559.66 o 
   2  12 -13    95052.86    94719.60   3374.07 o 
   3  12 -13     3566.52     3012.64    539.52 o 
   4  12 -13    57362.97    59645.52   1892.15 o 
   5  12 -13    16098.00    16568.30    972.55 o 
   6  12 -13     2523.62     2375.88    546.84 o 
   7  12 -13     8050.06     7932.37    773.20 o 
   8  12 -13     2731.83     2276.08    580.55 o 
   9  12 -13      744.11      716.51    525.51 o 
  10  12 -13     2551.44     3210.09    671.97 o 
  11  12 -13     3582.92     4680.62    748.98 o 
  12  12 -13     3599.86     3411.47    746.20 o 
  13  12 -13      710.80      732.83    690.31 o 
  14  12 -13     1604.97     1961.96    754.91 o 
  15  12 -13      504.29      570.74    733.55 o 
  16  12 -13     5557.25     6674.17   1063.33 o 
  17  12 -13      906.39     2027.97    922.99 o 
  18  12 -13     5652.11     6928.06   1186.85 o 
   1  13 -13       58.17      357.91    308.69 o 
   2  13 -13     1384.94     1587.56    358.19 o 
   3  13 -13     2042.17     2871.12    544.86 o 
   4  13 -13     4548.44     4241.69    619.69 o 
   5  13 -13    60824.43    60414.99   1957.48 o 
   6  13 -13       69.85        7.71    447.69 o 
   7  13 -13    13548.98    12138.31    943.90 o 
   8  13 -13     7906.22     7585.26    786.38 o 
   9  13 -13     5784.27     5843.44    748.35 o 
  10  13 -13     4789.15     5067.45    748.18 o 
  11  13 -13    15193.44    15420.86   1108.70 o 
  12  13 -13    17272.76    17513.69   1201.07 o 
  13  13 -13    25232.66    24871.65   1430.17 o 
  14  13 -13     3015.85     3589.21    862.89 o 
  15  13 -13    14775.19    15701.99   1303.88 o 
  16  13 -13     2690.69     1989.85    868.99 o 
  17  13 -13    13090.08    13995.73   1351.32 o 
  18  13 -13     1635.60     1580.58    996.53 o 
   1  14 -13    18580.78    18221.27    769.57 o 
   2  14 -13     7979.42     7676.49    549.62 o 
   3  14 -13    39853.82    39609.11   1528.62 o 
   4  14 -13     7267.13     6848.33    740.88 o 
   5  14 -13     2905.86     2952.72    589.20 o 
   6  14 -13    14123.00    12850.47    965.44 o 
   7  14 -13      220.25      126.63    475.27 o 
   8  14 -13    21306.99    19826.45   1164.40 o 
   9  14 -13     1609.93     1630.64    602.37 o 
  10  14 -13    12332.04    12491.07   1010.71 o 
  11  14 -13     2210.71     4074.06    750.37 o 
  12  14 -13      561.23      -47.01    637.92 o 
  13  14 -13     9465.15     8973.21   1025.65 o 
  14  14 -13     2872.54     2619.93    837.69 o 
  15  14 -13     2426.30     4027.86    915.30 o 
  16  14 -13     3649.15     5643.67   1039.47 o 
  17  14 -13     7349.60     9409.96   1229.83 o 
  18  14 -13      759.80     1986.23   1016.71 o 
   1  15 -13      246.76      506.12    345.28 o 
   2  15 -13     1283.93     1254.41    375.25 o 
   3  15 -13     3273.52     2847.19    588.54 o 
   4  15 -13     5685.91     4961.27    683.87 o 
   5  15 -13     3095.51     2029.78    573.83 o 
   6  15 -13      210.90       65.73    469.03 o 
   7  15 -13      456.87      937.50    521.33 o 
   8  15 -13     7894.50     8912.96    874.56 o 
   9  15 -13     4637.62     5706.17    802.51 o 
  10  15 -13    14730.85    13526.76   1086.93 o 
  11  15 -13      869.25     1258.77    691.90 o 
  12  15 -13    14816.07    17538.33   1250.24 o 
  13  15 -13    14415.57    14509.40   1224.34 o 
  14  15 -13    17345.84    16216.35   1318.78 o 
  15  15 -13      504.91      500.32    835.15 o 
  16  15 -13    13001.58    15354.16   1368.63 o 
  17  15 -13     1204.06     2797.55   1026.62 o 
  18  15 -13     6047.23     5165.05   1181.84 o 
   1  16 -13     1857.46     1491.46    508.78 o 
   2  16 -13    18346.83    19453.35    820.03 o 
   3  16 -13      849.17      787.88    365.33 o 
   4  16 -13      530.69     -120.93    460.79 o 
   5  16 -13    10744.65    10014.37    879.58 o 
   6  16 -13    19785.79    20406.81   1187.32 o 
   7  16 -13     1364.40     1556.93    588.76 o 
   8  16 -13     1950.25     1274.42    587.15 o 
   9  16 -13    32750.77    35133.16   1546.96 o 
  10  16 -13     1343.22     1856.31    658.69 o 
  11  16 -13    25507.34    25945.28   1426.28 o 
  12  16 -13     4956.22     6594.12    933.01 o 
  13  16 -13     1156.56      804.09    733.61 o 
  14  16 -13     2429.41     3570.50    910.75 o 
  15  16 -13     3320.56     4156.59    959.81 o 
  16  16 -13     5554.25     6884.81   1132.45 o 
  17  16 -13      614.38     -224.75    881.35 o 
  18  16 -13     2063.71     2204.77   1075.16 o 
   1  17 -13     5863.41     5206.50    534.46 o 
   2  17 -13     6639.83     6819.15    838.60 o 
   3  17 -13    12511.54    11677.16    691.17 o 
   4  17 -13    17333.21    17018.82   1125.43 o 
   5  17 -13    24690.23    24813.20   1299.29 o 
   6  17 -13     4321.79     3802.58    689.27 o 
   7  17 -13    13160.54    14035.39   1066.18 o 
   8  17 -13     3612.44     1951.27    656.68 o 
   9  17 -13    28107.50    27737.96   1442.78 o 
  10  17 -13     8784.93    10025.60    991.06 o 
  11  17 -13     5700.60     4024.21    827.23 o 
  12  17 -13     4497.48     5718.53    926.49 o 
  13  17 -13     9518.49     9133.08   1098.79 o 
  14  17 -13     1528.06     2344.32    876.73 o 
  15  17 -13     3458.05     3813.26   1036.74 o 
  16  17 -13      719.01     1064.25    912.87 o 
  17  17 -13     2959.60     3034.22   1071.68 o 
   1  18 -13     8817.65     8648.22    633.54 o 
   2  18 -13      310.14       80.57    371.42 o 
   3  18 -13     1198.61      419.78    417.25 o 
   4  18 -13    14290.11    14491.75   1080.28 o 
   5  18 -13     1945.70     2028.11    637.70 o 
   6  18 -13     5609.73     6172.62    802.79 o 
   7  18 -13     6462.12     6261.29    835.86 o 
   8  18 -13     4947.66     3236.84    732.42 o 
   9  18 -13     5879.07     6637.85    875.68 o 
  10  18 -13    60334.73    64567.87   2250.41 o 
  11  18 -13     3568.46     4686.47    878.26 o 
  12  18 -13    18146.09    18982.03   1355.68 o 
  13  18 -13      886.77      222.81    749.60 o 
  14  18 -13     1351.85     2078.39    902.08 o 
  15  18 -13      985.73      737.78    845.75 o 
  16  18 -13      179.13      209.48    903.04 o 
  17  18 -13     1713.49     1237.28    996.94 o 
   1  19 -13     8734.51     8489.50    637.94 o 
   2  19 -13    27887.12    29014.22   1043.45 o 
   3  19 -13     5425.13     6191.20    587.81 o 
   4  19 -13    30876.72    30918.47   1080.62 o 
   5  19 -13      951.04     1344.79    608.96 o 
   6  19 -13    24612.24    21641.01   1302.73 o 
   7  19 -13     1540.54     2121.67    665.00 o 
   8  19 -13    26511.00    24934.46   1428.57 o 
   9  19 -13     6605.91     6054.67    910.07 o 
  10  19 -13     6751.10     5794.74    924.98 o 
  11  19 -13    13195.36    15071.54   1244.74 o 
  12  19 -13     1830.16     1770.82    811.31 o 
  13  19 -13     4924.34     5048.66    974.30 o 
  14  19 -13      761.68     1515.76    860.36 o 
  15  19 -13     1020.20     2675.77    966.13 o 
  16  19 -13      171.06      337.63    927.21 o 
  17  19 -13     4358.55     5290.99   1155.83 o 
   1  20 -13     2206.52     2421.31    478.51 o 
   2  20 -13    23168.94    22946.69    957.97 o 
   3  20 -13    13269.21    12239.81   2264.71 o 
   4  20 -13      628.60      168.67    399.85 o 
   5  20 -13     6481.85     7042.75    865.07 o 
   6  20 -13    19043.72    19855.90   1281.41 o 
   7  20 -13     1311.64      609.81    614.09 o 
   8  20 -13    27506.13    27413.05   1499.17 o 
   9  20 -13    21385.68    19837.34   1333.45 o 
  10  20 -13      245.87      118.79    666.99 o 
  11  20 -13    13519.12    11483.45   1178.27 o 
  12  20 -13      847.61     1363.78    807.05 o 
  13  20 -13     4856.41     4674.31    959.01 o 
  14  20 -13     2191.77     3058.41    947.42 o 
  15  20 -13      479.41     1344.42    956.99 o 
  16  20 -13     2902.35     3833.22   1074.79 o 
  17  20 -13      980.89     1431.12   1044.67 o 
   1  21 -13     3249.74     3220.74    653.67 o 
   2  21 -13     8622.56     9834.71    706.52 o 
   3  21 -13     7409.02     8395.17   1361.19 o 
   4  21 -13     7138.74     7228.43    760.29 o 
   5  21 -13     9533.11     8500.78    698.99 o 
   6  21 -13    11707.33    12028.86   1078.56 o 
   7  21 -13    10469.46    10156.36   1032.87 o 
   8  21 -13     7927.35     8282.18   1010.04 o 
   9  21 -13    16959.71    16544.69   1286.92 o 
  10  21 -13    18828.75    18559.82   1340.89 o 
  11  21 -13     1838.00     2677.47    843.49 o 
  12  21 -13     5015.98     5377.97    993.45 o 
  13  21 -13     1669.67     3127.56    937.50 o 
  14  21 -13     3127.37     2121.09    942.08 o 
  15  21 -13     1012.14      759.84    932.09 o 
  16  21 -13     4234.37     4138.13   1146.04 o 
   1  22 -13     8688.51     9337.42    703.67 o 
   2  22 -13     1902.65     2553.51    509.10 o 
   3  22 -13    11935.66    12123.61    787.77 o 
   4  22 -13    11648.85    10863.40    753.35 o 
   5  22 -13     1841.15     2475.70    531.45 o 
   6  22 -13    12010.09    12700.34   1127.50 o 
   7  22 -13    21430.06    22005.00   1401.98 o 
   8  22 -13    19756.56    19412.26   1367.48 o 
   9  22 -13     8387.38     9748.06   1093.29 o 
  10  22 -13     4377.98     5073.46    955.91 o 
  11  22 -13      813.61     1052.88    782.48 o 
  12  22 -13     4071.14     5131.57    999.29 o 
  13  22 -13      902.19     1052.92    849.43 o 
  14  22 -13     1154.11     1182.39    937.24 o 
  15  22 -13     3564.18     3476.70   1059.04 o 
  16  22 -13     2111.22     1936.38   1047.38 o 
   1  23 -13      164.47      164.02    435.23 o 
   2  23 -13    12070.48    11971.32   1110.48 o 
   3  23 -13     8327.83     9623.63    736.78 o 
   4  23 -13     3545.02     3753.72    576.18 o 
   5  23 -13    16424.78    17615.09   1490.91 o 
   6  23 -13     8787.21     6812.00    980.93 o 
   7  23 -13    13468.06    15684.12   1272.02 o 
   8  23 -13     3331.07     3483.18    856.17 o 
   9  23 -13    32394.82    31840.18   1679.44 o 
  10  23 -13     8745.59     8425.47   1092.81 o 
  11  23 -13     5619.92     5883.17   1008.63 o 
  12  23 -13     1627.67     -214.00    741.57 o 
  13  23 -13     7304.55     7831.85   1147.93 o 
  14  23 -13     1541.07     2317.51    998.07 o 
  15  23 -13      299.56     1769.44   1016.17 o 
  16  23 -13      838.66     1327.07   1006.10 o 
   1  24 -13      158.22      433.10    458.26 o 
   2  24 -13    23359.19    21659.76   1000.38 o 
   3  24 -13     5196.16     4989.57    632.86 o 
   4  24 -13     5470.33     5559.17   1227.40 o 
   5  24 -13    41217.88    41790.78   1371.56 o 
   6  24 -13     2153.94     3507.69    609.82 o 
   7  24 -13    24685.99    27019.38   1548.45 o 
   8  24 -13     4663.21     4784.11    913.47 o 
   9  24 -13      546.59     1808.32    797.04 o 
  10  24 -13     2009.50     2098.21    861.59 o 
  11  24 -13      834.66     1017.65    834.97 o 
  12  24 -13     1256.79     3099.91    966.12 o 
  13  24 -13       54.06      693.30    864.75 o 
  14  24 -13     3942.82     5746.27   1168.82 o 
  15  24 -13     3424.16     3674.01   1111.06 o 
   1  25 -13     5682.06     5447.89    658.97 o 
   2  25 -13     2219.01     1309.38    515.96 o 
   3  25 -13    10369.41     8879.67    948.90 o 
   4  25 -13     3421.70     3750.60   1011.10 o 
   5  25 -13     7363.91     8357.76    753.83 o 
   6  25 -13     6511.50     5954.12    700.31 o 
   7  25 -13     7676.76     9578.31   1095.28 o 
   8  25 -13    10161.91     9449.68   1147.98 o 
   9  25 -13     1109.46     1410.90    790.06 o 
  10  25 -13     3056.50     2967.90    917.80 o 
  11  25 -13     4971.94     7267.98   1118.23 o 
  12  25 -13     5827.81     6161.88   1118.62 o 
  13  25 -13     1651.76     1597.52    945.35 o 
  14  25 -13     1635.47     1400.63    993.55 o 
  15  25 -13     2395.59     4341.82   1174.05 o 
   1  26 -13      719.17      579.67    554.78 o 
   2  26 -13     1806.54     1538.59    548.05 o 
   3  26 -13     9449.97     8603.94   1006.65 o 
   4  26 -13    18438.84    18325.46    983.72 o 
   5  26 -13    26896.96    28777.65   1191.17 o 
   6  26 -13    15575.52    15595.32    971.75 o 
   7  26 -13    18155.80    18382.67   1018.68 o 
   8  26 -13     3585.82     3568.33    912.12 o 
   9  26 -13      772.30     -533.08    720.60 o 
  10  26 -13       37.01      561.01    814.20 o 
  11  26 -13     2130.72      695.31    823.81 o 
  12  26 -13     1645.17     2286.08    968.01 o 
  13  26 -13      411.76     2227.07    972.73 o 
  14  26 -13    12763.29    13181.57   1461.12 o 
  15  26 -13     4088.48     6918.01   1300.36 o 
   1  27 -13     4625.04     4613.80    653.58 o 
   2  27 -13     1283.74      646.37    863.85 o 
   3  27 -13     2541.42     1894.35    566.04 o 
   4  27 -13     5575.80     5469.76    704.97 o 
   5  27 -13     2515.33     2759.83    612.72 o 
   6  27 -13     2620.99     2188.02    624.59 o 
   7  27 -13     6289.77     6267.77    753.06 o 
   8  27 -13      549.49      327.81    569.30 o 
   9  27 -13     5090.00     4218.38    980.22 o 
  10  27 -13      270.73      294.70    803.79 o 
  11  27 -13     2939.55     3293.18    988.14 o 
  12  27 -13      301.56     1261.20    954.77 o 
  13  27 -13    10638.29     9219.43   1336.45 o 
  14  27 -13      202.77     1714.83   1014.86 o 
   1  28 -13     4453.71     4585.57    705.14 o 
   2  28 -13     3484.68     3254.58    640.37 o 
   3  28 -13    13484.71    13589.71    917.65 o 
   4  28 -13     2434.33     2834.65    630.82 o 
   5  28 -13     3220.34     3183.02   1176.04 o 
   6  28 -13    33752.07    31935.18   1297.04 o 
   7  28 -13     1028.14      831.12    784.95 o 
   8  28 -13    11770.09    10874.67    913.69 o 
   9  28 -13     1611.32     1005.67    861.36 o 
  10  28 -13      265.82     1326.01    908.37 o 
  11  28 -13      805.16     1769.69    955.66 o 
  12  28 -13      543.54     -866.86    866.86 o 
  13  28 -13     5585.51     4275.90   1156.00 o 
  14  28 -13     1728.95     1438.12   1055.49 o 
   1  29 -13     1270.00     1523.23    600.03 o 
   2  29 -13     3065.24     3556.10   1319.30 o 
   3  29 -13      542.38       25.63    521.41 o 
   4  29 -13     1868.85     1098.84    593.25 o 
   5  29 -13      392.93      286.94    563.32 o 
   6  29 -13      482.93      134.47    748.79 o 
   7  29 -13      576.70      502.99    674.42 o 
   8  29 -13     3376.90     3055.96    705.91 o 
   9  29 -13      180.30      244.91    620.79 o 
  10  29 -13     2143.01     4227.17   1050.94 o 
  11  29 -13     3288.02     2345.34   1031.95 o 
  12  29 -13    11846.52    12188.05   1449.20 o 
  13  29 -13      901.50      950.55    999.67 o 
   1  30 -13     3485.19     3855.98    687.63 o 
   2  30 -13    24273.64    24360.75   1183.94 o 
   3  30 -13     3961.73     3843.83    694.54 o 
   4  30 -13     2327.34     2456.21   1034.08 o 
   5  30 -13     4596.15     4906.01   1369.03 o 
   6  30 -13     3389.83     2661.02    682.22 o 
   7  30 -13    11780.04    12236.74    965.62 o 
   8  30 -13     6287.07     6376.54    835.06 o 
   9  30 -13     8039.40     8180.99    898.16 o 
  10  30 -13     1611.32      651.45    684.88 o 
  11  30 -13     4439.06     5573.32   1166.12 o 
  12  30 -13     2612.93     2956.29   1110.03 o 
  13  30 -13     6085.86     6536.55   1286.19 o 
   1  31 -13      806.70     1312.52    603.53 o 
   2  31 -13     2527.24     3077.01   1782.69 o 
   3  31 -13     6427.83     6981.21    810.24 o 
   4  31 -13      954.26     1281.71    613.24 o 
   5  31 -13     8115.42     6403.02    913.42 o 
   6  31 -13      103.06      286.27    591.36 o 
   7  31 -13     3480.18     2678.02    703.17 o 
   8  31 -13     2314.99     3613.28   1453.05 o 
   9  31 -13      596.25     1230.78    757.29 o 
  10  31 -13     2711.12     3936.33    806.41 o 
  11  31 -13     8060.80     7981.53    959.92 o 
  12  31 -13     2392.20     1555.43   1085.18 o 
   1  32 -13     8604.60     9638.18   1636.29 o 
   2  32 -13     1382.96     1782.60    634.43 o 
   3  32 -13     9589.68     8258.93    864.51 o 
   4  32 -13     3125.58     1880.80    662.99 o 
   5  32 -13      713.95     1006.28    628.82 o 
   6  32 -13      562.66      573.22    622.02 o 
   7  32 -13     1814.40     1618.30    830.90 o 
   8  32 -13    15020.73    14788.16   1085.17 o 
   9  32 -13      573.15     1536.22    715.08 o 
  10  32 -13    20802.04    22407.64   1286.75 o 
  11  32 -13     1802.93     2581.98   1658.83 o 
  12  32 -13     8126.48    12726.24   1555.78 o 
   1  33 -13      299.60      446.72   1331.02 o 
   2  33 -13     2927.47     3258.89    717.82 o 
   3  33 -13     1111.37     1583.20    658.24 o 
   4  33 -13    12150.67    11402.17    977.49 o 
   5  33 -13      266.99      456.00    626.47 o 
   6  33 -13     4878.92     4447.46    796.18 o 
   7  33 -13     1973.79      977.12    817.74 o 
   8  33 -13      352.46      524.87   1380.80 o 
   9  33 -13     1106.58     2452.14    767.18 o 
  10  33 -13     5525.64     6574.02    936.15 o 
  11  33 -13     2983.49     4828.67   1031.10 o 
   1  34 -13     1967.96     1882.44   1353.05 o 
   2  34 -13      887.59      438.36    601.04 o 
   3  34 -13       84.09       -7.72    618.88 o 
   4  34 -13     3841.37     4112.72    960.16 o 
   5  34 -13     2129.62     1308.06    695.67 o 
   6  34 -13     4120.16     4742.30    815.64 o 
   7  34 -13     3253.29     3096.63    767.38 o 
   8  34 -13     1609.57     1770.90    745.62 o 
   9  34 -13    26256.01    27739.38   1585.69 o 
  10  34 -13      912.11     1702.56    790.33 o 
   1  35 -13     1119.70     1274.42    676.45 o 
   2  35 -13      470.87     1040.14    670.27 o 
   3  35 -13      271.30      254.12    634.52 o 
   4  35 -13      987.08     1759.82    711.18 o 
   5  35 -13       45.27     -582.56    632.97 o 
   6  35 -13     4692.46     4057.29    830.31 o 
   7  35 -13     3456.06     2202.41    756.22 o 
   8  35 -13     5757.26     6781.89   2076.21 o 
   9  35 -13     4491.57     5890.22   1291.52 o 
   1  36 -13     4841.75     4909.09    829.61 o 
   2  36 -13     2879.95     2121.60   1357.48 o 
   3  36 -13     6417.23     6405.32   1122.11 o 
   4  36 -13      487.30       93.35   1026.04 o 
   5  36 -13      362.85      -77.90    668.29 o 
   6  36 -13     3054.06     3354.63    814.73 o 
   7  36 -13     1972.34     2896.79    810.64 o 
   8  36 -13    11554.06    11919.40   2062.08 o 
   9  36 -13      263.07     1387.97    793.86 o 
   1  37 -13        5.30       18.95    647.14 o 
   2  37 -13      179.46      328.36    655.66 o 
   3  37 -13      905.28      918.59    699.73 o 
   4  37 -13     4054.61     3969.71    822.98 o 
   5  37 -13      705.24     1260.73    723.47 o 
   6  37 -13     2628.96     2671.54   1306.94 o 
   7  37 -13     4036.52     4745.28    904.27 o 
   8  37 -13     3104.80     3777.27    874.13 o 
   1  38 -13       72.71      -36.00    675.94 o 
   2  38 -13    20634.08    19371.80   1245.05 o 
   3  38 -13     2247.94     3834.47    829.87 o 
   4  38 -13    12467.46    14032.11   1126.10 o 
   5  38 -13     5819.67     6059.89    918.41 o 
   6  38 -13      613.89     1070.72    763.42 o 
   1  39 -13      328.20      817.88    712.96 o 
   2  39 -13     1273.15     1285.86    738.47 o 
   3  39 -13     3165.54     3289.72    826.48 o 
   4  39 -13     1892.28     1204.68    737.00 o 
   5  39 -13     4376.35     5269.85    895.45 o 
   1  40 -13     5495.65     4191.44    865.66 o 
   2  40 -13     2236.45     1561.65   1631.20 o 
   3  40 -13    15068.66    13957.59   1177.33 o 
   0   0 -12   161937.83   170512.56   3792.33 o 
   2   0 -12    54299.25    54773.61   1377.80 o 
   4   0 -12    13265.07    13843.99    566.27 o 
   6   0 -12    49962.33    48483.89   1336.20 o 
   8   0 -12    20399.10    19410.66    858.97 o 
  10   0 -12    46313.13    43203.40   1443.58 o 
  12   0 -12    44137.67    41904.68   1506.27 o 
  14   0 -12    13223.49    14140.25   1021.49 o 
   0   1 -12     7161.62     7334.55    454.80 o 
   1   1 -12     2093.21     2395.99    207.25 o 
   2   1 -12     4926.59     5560.47    776.40 o 
   3   1 -12     9961.65     9140.58    325.76 o 
   4   1 -12    26339.86    28888.86    601.55 o 
   5   1 -12     1834.33     2283.29    360.57 o 
   6   1 -12      173.51      114.44    349.43 o 
   7   1 -12     7720.44     7158.30    381.84 o 
   8   1 -12    32274.53    30264.31    750.70 o 
   9   1 -12     8516.54     9030.52    493.31 o 
  10   1 -12    12973.06    13854.51    602.78 o 
  11   1 -12     2354.40     3206.20    392.91 o 
  12   1 -12     4683.38     5115.62    621.02 o 
  13   1 -12      157.29      555.24    564.31 o 
  14   1 -12    19519.54    21307.96   1179.64 o 
  15   1 -12    14180.65    15062.26   1102.17 o 
   0   2 -12    26280.09    26046.37    939.43 o 
   1   2 -12    93737.91    98194.60   1601.79 o 
   2   2 -12    11403.88    12364.34    368.18 o 
   3   2 -12    49702.82    50974.79   1457.45 o 
   4   2 -12      889.40     1635.04    200.96 o 
   5   2 -12    14876.07    13903.22    911.24 o 
   6   2 -12    16610.15    17201.92    490.49 o 
   7   2 -12    35297.80    32803.45    750.26 o 
   8   2 -12     1797.59      886.18    262.85 o 
   9   2 -12    37341.07    35861.84    877.98 o 
  10   2 -12    16154.45    16620.08    630.55 o 
  11   2 -12    46448.85    45096.38   1077.88 o 
  12   2 -12     7818.22     9027.77   1032.59 o 
  13   2 -12    31622.06    33029.22   1392.47 o 
  14   2 -12     8877.02     9114.72    895.08 o 
  15   2 -12    12956.06    15245.29   1127.96 o 
  16   2 -12     6238.00     6554.74    914.60 o 
   0   3 -12     6246.85     6258.27    499.99 o 
   1   3 -12     6670.04     6494.37    316.24 o 
   2   3 -12    28160.64    28930.18    592.41 o 
   3   3 -12    28726.23    29360.82    588.61 o 
   4   3 -12    13904.04    14092.40    388.29 o 
   5   3 -12    12104.18    12295.89    617.50 o 
   6   3 -12     5791.67     5068.76    314.01 o 
   7   3 -12    37648.68    35521.91   1862.30 o 
   8   3 -12     2414.62     3007.95    306.10 o 
   9   3 -12     9656.34    10369.89    512.03 o 
  10   3 -12     5200.68     5407.96    416.93 o 
  11   3 -12     4751.37     5475.30    441.40 o 
  12   3 -12       54.54      846.92    525.39 o 
  13   3 -12     4068.61     4217.21    710.57 o 
  14   3 -12     1792.15     3134.15    702.18 o 
  15   3 -12     1149.23      769.68    658.78 o 
  16   3 -12     2418.31     3609.95    810.46 o 
   0   4 -12     1735.39     1842.57    354.19 o 
   1   4 -12     7770.41     8121.53    565.08 o 
   2   4 -12     7764.98     8346.43    566.81 o 
   3   4 -12      406.03      464.31    264.75 o 
   4   4 -12     7348.16     8335.74    564.23 o 
   5   4 -12    17510.12    16939.93    530.46 o 
   6   4 -12     7627.75     7228.22    357.87 o 
   7   4 -12    34317.50    32766.58    750.70 o 
   8   4 -12    15011.16    14584.09    534.33 o 
   9   4 -12     7765.65     8564.39    554.04 o 
  10   4 -12    20459.75    21185.16    692.64 o 
  11   4 -12    20160.20    18993.61   1039.94 o 
  12   4 -12    16643.78    18498.27   1074.43 o 
  13   4 -12    15920.29    17159.56   1089.68 o 
  14   4 -12     9007.55     8844.50    890.62 o 
  15   4 -12     3008.44     3607.45    776.85 o 
  16   4 -12     9747.70     9720.15   1025.18 o 
  17   4 -12    12184.92    12417.72   1169.33 o 
   0   5 -12    34548.95    34892.03   1194.89 o 
   1   5 -12    26957.04    27033.47   1021.49 o 
   2   5 -12     9592.06     9222.60    608.38 o 
   3   5 -12    69116.24    69164.28   1826.02 o 
   4   5 -12     1979.95     2397.82    368.75 o 
   5   5 -12     5195.08     4933.37    271.57 o 
   6   5 -12    12982.28    12594.23    423.27 o 
   7   5 -12      945.63     1075.35    241.04 o 
   8   5 -12     4209.35     4233.61    331.53 o 
   9   5 -12    28038.85    25134.45   1117.87 o 
  10   5 -12     3401.22     4544.72    625.88 o 
  11   5 -12      293.36      122.87    482.68 o 
  12   5 -12      259.79      -64.00    502.33 o 
  13   5 -12     4172.78     4624.14    724.79 o 
  14   5 -12     2564.72     2194.90    689.61 o 
  15   5 -12     1185.66     2520.29    735.53 o 
  16   5 -12     1408.29     1287.74    763.10 o 
  17   5 -12      642.29      200.00    748.37 o 
   0   6 -12    18331.77    18202.48    874.56 o 
   1   6 -12    26980.78    31705.63   1100.68 o 
   2   6 -12    10175.36     9589.50    651.72 o 
   3   6 -12      144.44      252.60    278.07 o 
   4   6 -12    26818.04    24300.80    965.10 o 
   5   6 -12    26081.90    24584.33    968.77 o 
   6   6 -12    76302.35    76307.46   2051.91 o 
   7   6 -12    30040.70    28561.63   1104.35 o 
   8   6 -12    35064.44    36445.29   1295.51 o 
   9   6 -12     3892.81     3992.06    582.73 o 
  10   6 -12    15681.66    13920.67    924.64 o 
  11   6 -12    10786.74    10691.96    847.47 o 
  12   6 -12    18637.73    18266.88   1093.69 o 
  13   6 -12    17613.82    19076.12   1149.16 o 
  14   6 -12    10712.80    11722.97   1007.05 o 
  15   6 -12    13321.17    14194.69   1132.77 o 
  16   6 -12     4176.88     4622.19    885.87 o 
  17   6 -12     2878.09     2362.87    872.75 o 
  18   6 -12     7358.73     9176.42   1130.41 o 
   0   7 -12     2948.12     3603.45    463.98 o 
   1   7 -12     1285.28     1336.43    361.46 o 
   2   7 -12     6428.23     5173.38    516.61 o 
   3   7 -12    14922.64    15777.63    791.36 o 
   4   7 -12    15575.94    16545.72    824.13 o 
   5   7 -12    15843.24    17288.72    852.10 o 
   6   7 -12    10536.63    10070.97    711.80 o 
   7   7 -12    27485.19    26728.85   1110.88 o 
   8   7 -12     7333.02     7693.76    672.16 o 
   9   7 -12    36957.26    36313.50   1378.14 o 
  10   7 -12      394.60      648.99    492.08 o 
  11   7 -12    10840.02    11569.40    916.74 o 
  12   7 -12     8720.17     8134.09    824.63 o 
  13   7 -12      781.76     1196.20    600.62 o 
  14   7 -12     2604.85     2783.66    723.09 o 
  15   7 -12     3662.05     4348.93    826.82 o 
  16   7 -12     7587.58     8044.69   1045.98 o 
  17   7 -12     1508.96      807.90    836.96 o 
  18   7 -12     1936.42      624.66    855.52 o 
   0   8 -12    48362.02    46650.99   1517.96 o 
   1   8 -12    40742.47    41062.69    985.11 o 
   2   8 -12     8022.53     8189.47    632.04 o 
   3   8 -12     7111.02     6706.21    584.10 o 
   4   8 -12    16095.92    15608.47    839.84 o 
   5   8 -12    57919.62    58056.62   1745.34 o 
   6   8 -12    38478.26    41034.59   1375.62 o 
   7   8 -12    31747.83    29803.51   1196.95 o 
   8   8 -12     3694.02     4135.63    583.19 o 
   9   8 -12    17947.24    16464.01    987.68 o 
  10   8 -12      849.15      886.17    497.75 o 
  11   8 -12     3542.35     3987.73    664.63 o 
  12   8 -12     3997.52     4013.29    704.38 o 
  13   8 -12    12324.14    13433.93   1047.27 o 
  14   8 -12    18128.30    21044.37   1277.98 o 
  15   8 -12     9247.54     8754.01   1000.45 o 
  16   8 -12     6139.26     7637.19   1016.63 o 
  17   8 -12     1889.36     1366.82    837.92 o 
  18   8 -12      584.01     1004.50    887.29 o 
  19   8 -12      940.98      307.29    900.30 o 
   0   9 -12     1714.02     1420.29    415.88 o 
   1   9 -12     2602.57     1878.22    319.14 o 
   2   9 -12     2821.66     3078.65    471.93 o 
   3   9 -12     2494.66     2968.60    470.63 o 
   4   9 -12    73281.87    74035.05   2088.47 o 
   5   9 -12    11312.45    11100.56    770.77 o 
   6   9 -12     7901.52     8410.88    689.19 o 
   7   9 -12    40883.07    39702.52   1428.00 o 
   8   9 -12     1685.41      494.11    456.94 o 
   9   9 -12    12289.97    12195.61    908.03 o 
  10   9 -12    14742.49    13967.31    970.26 o 
  11   9 -12     2822.01     3845.36    660.12 o 
  12   9 -12      163.85       46.98    542.57 o 
  13   9 -12     2983.48     3088.04    708.03 o 
  14   9 -12     5154.42     7458.64    912.95 o 
  15   9 -12     1569.73     1890.79    739.51 o 
  16   9 -12     2948.92     4424.90    910.55 o 
  17   9 -12     1923.29     1329.18    876.49 o 
  18   9 -12      448.97       56.72    851.37 o 
  19   9 -12     2560.21     2631.29   1002.11 o 
   0  10 -12     4484.69     4532.33    560.59 o 
   1  10 -12     6471.06     7110.07    669.12 o 
   2  10 -12       94.59     -213.19    327.56 o 
   3  10 -12     1036.70      497.09    369.21 o 
   4  10 -12    34975.96    35696.11   1319.35 o 
   5  10 -12    15394.49    13644.12    861.38 o 
   6  10 -12    40521.65    44998.37   1503.41 o 
   7  10 -12     8014.57     8455.36    725.11 o 
   8  10 -12    26214.22    23947.23   1144.46 o 
   9  10 -12     2550.11     2569.25    593.43 o 
  10  10 -12     7778.55     7873.48    781.96 o 
  11  10 -12    35759.88    36209.89   1500.66 o 
  12  10 -12     8090.71     8147.33    869.75 o 
  13  10 -12    12550.94    12318.01   1030.43 o 
  14  10 -12    34353.50    34924.70   1608.62 o 
  15  10 -12     8657.80     7539.10    987.00 o 
  16  10 -12    16460.03    17816.48   1338.95 o 
  17  10 -12     4790.91     5039.74   1026.69 o 
  18  10 -12     1520.82     2875.76    971.59 o 
  19  10 -12     4709.84     4881.46   1086.73 o 
   0  11 -12    30037.34    31301.53   1273.28 o 
   1  11 -12      732.69     1116.14    389.09 o 
   2  11 -12     8250.64     8392.72    698.56 o 
   3  11 -12     5681.31     5588.53    602.31 o 
   4  11 -12      972.99     1686.69    451.66 o 
   5  11 -12    28711.90    28446.11   1208.87 o 
   6  11 -12    12637.68    13140.31    878.92 o 
   7  11 -12     9445.09     8714.39    754.69 o 
   8  11 -12    38393.71    35226.45   1437.39 o 
   9  11 -12    10132.09     8839.24    814.79 o 
  10  11 -12     2111.39     1685.10    570.33 o 
  11  11 -12     4032.13     3667.20    708.51 o 
  12  11 -12     8953.33    10240.38    952.39 o 
  13  11 -12     2223.04     2726.29    753.59 o 
  14  11 -12      143.10     -176.23    655.63 o 
  15  11 -12      160.58      571.64    727.18 o 
  16  11 -12     1200.46     1823.57    853.78 o 
  17  11 -12     2993.41     1781.91    916.50 o 
  18  11 -12     3835.32     4225.33   1055.03 o 
  19  11 -12     1333.19     -617.59    911.02 o 
   0  12 -12    24856.04    25158.05   1167.15 o 
   1  12 -12    29476.91    30773.17    924.73 o 
   2  12 -12    10208.12    10517.42    576.64 o 
   3  12 -12     4685.09     5265.29    606.62 o 
   4  12 -12     3459.33     3624.18    556.62 o 
   5  12 -12    10305.75    10538.69    826.14 o 
   6  12 -12     9968.90    10096.43    817.13 o 
   7  12 -12     4422.87     4859.16    654.75 o 
   8  12 -12     3787.91     3374.07    620.89 o 
   9  12 -12    23070.00    21624.16   1162.45 o 
  10  12 -12    10253.79    10263.61    888.04 o 
  11  12 -12     7689.70     8996.19    886.74 o 
  12  12 -12    12550.52    15185.92   1105.26 o 
  13  12 -12    36334.49    41243.18   1730.33 o 
  14  12 -12     4435.05     6298.09    939.02 o 
  15  12 -12    21491.44    21348.42   1410.69 o 
  16  12 -12     3877.81     3448.20    930.16 o 
  17  12 -12     5047.55     5148.70   1040.91 o 
  18  12 -12    10521.99    11386.87   1323.66 o 
  19  12 -12      878.10     -314.89    938.83 o 
   0  13 -12    59118.27    54340.16   1866.59 o 
   1  13 -12    35336.37    35146.65   1002.76 o 
   2  13 -12    18704.94    18106.02    816.23 o 
   3  13 -12     8269.15     7227.54    692.67 o 
   4  13 -12    11533.31    12944.10    893.82 o 
   5  13 -12     8926.83     8902.82    762.08 o 
   6  13 -12    22217.10    23561.13   1157.07 o 
   7  13 -12     1120.62     1167.52    517.61 o 
   8  13 -12    29941.24    29519.05   1338.60 o 
   9  13 -12     5586.72     6117.76    742.43 o 
  10  13 -12    10711.06    12023.47    963.61 o 
  11  13 -12    10884.32    12545.62   1030.31 o 
  12  13 -12     1654.14     1695.33    679.03 o 
  13  13 -12    15052.29    16824.22   1228.70 o 
  14  13 -12      850.37     2140.35    776.96 o 
  15  13 -12     1396.46     1173.42    786.35 o 
  16  13 -12      225.22     -439.22    780.68 o 
  17  13 -12     7764.66     7923.73   1157.22 o 
  18  13 -12      728.45      358.82    946.26 o 
   0  14 -12   100553.22    95233.55   2737.03 o 
   1  14 -12    17354.80    17577.15    751.03 o 
   2  14 -12    37424.70    36591.92   1422.09 o 
   3  14 -12    12987.41    12566.82    907.45 o 
   4  14 -12     5936.77     5365.86    666.38 o 
   5  14 -12     3469.28     3049.86    588.82 o 
   6  14 -12     4087.00     4725.51    664.11 o 
   7  14 -12    17817.78    16119.28   1047.73 o 
   8  14 -12    15115.36    14451.64   1027.45 o 
   9  14 -12     7624.17     7641.59    820.36 o 
  10  14 -12    17976.10    15865.88   1123.14 o 
  11  14 -12      409.43      796.43    585.12 o 
  12  14 -12    20401.44    19304.76   1276.94 o 
  13  14 -12     9110.00     9449.53   1039.22 o 
  14  14 -12    20965.64    23203.79   1440.37 o 
  15  14 -12    10503.38     9345.64   1122.04 o 
  16  14 -12     5687.35     5050.81   1020.94 o 
  17  14 -12     2646.58     2620.01    985.80 o 
  18  14 -12     6783.98     6678.07   1224.43 o 
   0  15 -12    19620.91    18489.56   1122.68 o 
   1  15 -12   142708.16   141901.64   2605.70 o 
   2  15 -12    33144.77    31834.11   1002.29 o 
   3  15 -12     5930.81     7018.55    729.33 o 
   4  15 -12     9498.81    10878.88    858.86 o 
   5  15 -12    10971.36    10970.35    879.56 o 
   6  15 -12     2512.51     3009.31    617.56 o 
   7  15 -12     5550.37     5931.16    753.84 o 
   8  15 -12     2075.07     2629.62    627.68 o 
   9  15 -12     6608.09     7575.88    843.00 o 
  10  15 -12     1814.01     1271.09    647.03 o 
  11  15 -12     4921.45     5668.31    837.68 o 
  12  15 -12     4467.58     5001.59    842.62 o 
  13  15 -12    10466.33    10048.09   1067.63 o 
  14  15 -12     6629.56     7924.38   1037.78 o 
  15  15 -12      347.45      -66.60    778.05 o 
  16  15 -12     5632.60     5733.77   1076.54 o 
  17  15 -12      565.80     -136.58    873.64 o 
  18  15 -12     2029.40     1206.31    998.59 o 
   0  16 -12    31244.87    35218.77   1514.52 o 
   1  16 -12    25372.95    26984.25    930.01 o 
   2  16 -12    41770.59    41320.86   1185.02 o 
   3  16 -12     8808.96     8337.29    585.45 o 
   4  16 -12    12166.90    11167.34    931.88 o 
   5  16 -12    27991.35    28266.18   1322.67 o 
   6  16 -12     1310.51     1032.94    545.12 o 
   7  16 -12     1426.12     2161.02    611.56 o 
   8  16 -12     4737.63     5789.26    770.06 o 
   9  16 -12    12273.05    11517.14    991.57 o 
  10  16 -12     2544.92     1393.91    651.69 o 
  11  16 -12    28709.58    29126.19   1484.15 o 
  12  16 -12     2111.59     3067.41    772.63 o 
  13  16 -12     6803.11     6563.51    963.69 o 
  14  16 -12     2738.80     1426.36    783.13 o 
  15  16 -12      688.26     1510.01    846.01 o 
  16  16 -12     2120.47     3356.12    975.68 o 
  17  16 -12     5481.81     6198.58   1155.21 o 
  18  16 -12       38.19     -926.42    926.42 o 
   0  17 -12   260663.42   254341.42   6114.25 o 
   1  17 -12     8275.21     7435.01    589.58 o 
   2  17 -12    66806.64    64839.55   1546.88 o 
   3  17 -12      542.90      412.51    475.63 o 
   4  17 -12     9268.36     9408.85    863.79 o 
   5  17 -12     8353.96     7717.87    828.46 o 
   6  17 -12    11173.66    13074.99   1020.23 o 
   7  17 -12     1070.44      369.60    546.55 o 
   8  17 -12     4206.64     5493.74    780.84 o 
   9  17 -12    15807.86    17440.23   1171.39 o 
  10  17 -12     7820.39     8551.95    937.16 o 
  11  17 -12      305.73      753.31    667.76 o 
  12  17 -12     2869.21     4099.16    829.44 o 
  13  17 -12     5163.85     6414.21    984.16 o 
  14  17 -12     1347.20     1921.86    844.11 o 
  15  17 -12     9594.91     9857.03   1192.19 o 
  16  17 -12      342.52      166.82    855.69 o 
  17  17 -12      711.88     -874.95    874.95 o 
  18  17 -12      636.91     1462.01    998.91 o 
   0  18 -12    18522.42    21177.31   1232.48 o 
   1  18 -12     7498.75     7269.85    597.69 o 
   2  18 -12     1843.79     2057.84    435.92 o 
   3  18 -12    16212.53    16716.35    807.74 o 
   4  18 -12    13461.14    13985.42   1055.64 o 
   5  18 -12     7285.24     7207.23    824.40 o 
   6  18 -12    11474.65    12332.91   1011.29 o 
   7  18 -12     8516.60    10320.70    952.61 o 
   8  18 -12     5490.98     4885.04    794.31 o 
   9  18 -12     8007.62     8644.05    943.44 o 
  10  18 -12    24272.34    24871.08   1400.15 o 
  11  18 -12    16419.60    16433.41   1255.05 o 
  12  18 -12     9304.27    10317.51   1085.08 o 
  13  18 -12     3613.41     2563.13    834.92 o 
  14  18 -12     3359.54     5194.82    989.83 o 
  15  18 -12     1195.52     2861.96    937.73 o 
  16  18 -12      959.01     -132.86    869.51 o 
  17  18 -12     1964.34     2794.79   1025.10 o 
   0  19 -12    29190.58    27786.09   1420.20 o 
   1  19 -12    32992.93    31153.25   1068.25 o 
   2  19 -12    27527.85    26106.32   1366.05 o 
   3  19 -12    57037.36    55309.95   1453.35 o 
   4  19 -12      934.63      -18.71    617.53 o 
   5  19 -12    36591.17    32986.70   1550.62 o 
   6  19 -12      748.41      508.77    543.89 o 
   7  19 -12     4987.88     4132.34    736.77 o 
   8  19 -12     2370.46     1503.59    662.22 o 
   9  19 -12     5936.10     4833.88    827.32 o 
  10  19 -12      810.10     1199.12    710.80 o 
  11  19 -12     3067.53     4170.57    841.26 o 
  12  19 -12    13538.62    14445.45   1240.73 o 
  13  19 -12      486.47      584.71    759.45 o 
  14  19 -12     3964.31     4677.89   1017.84 o 
  15  19 -12     1693.69     3417.83    999.87 o 
  16  19 -12     2643.72     4124.73   1091.71 o 
  17  19 -12     2366.37     3247.10   1072.80 o 
   0  20 -12    14941.93    15582.46   1152.02 o 
   1  20 -12      957.79     1288.82    423.89 o 
   2  20 -12    17795.13    16557.19    827.68 o 
   3  20 -12      358.48     1511.48    444.61 o 
   4  20 -12     1142.97      990.16    589.78 o 
   5  20 -12    16472.20    16716.83   1142.85 o 
   6  20 -12    15104.07    14322.93   1102.86 o 
   7  20 -12     3897.89     4315.00    790.83 o 
   8  20 -12    31507.12    29252.60   1534.69 o 
   9  20 -12     6283.17     5612.48    885.17 o 
  10  20 -12    10014.78    10240.79   1072.69 o 
  11  20 -12     7336.98     9089.38   1047.04 o 
  12  20 -12    10300.75    11390.46   1165.32 o 
  13  20 -12     5403.23     5243.90    987.01 o 
  14  20 -12      983.67      -89.67    768.10 o 
  15  20 -12     2609.45     2905.70   1001.08 o 
  16  20 -12      354.52     1224.49    970.37 o 
  17  20 -12     2631.00     3248.21   1113.71 o 
   0  21 -12     4835.70     4029.66    752.36 o 
   1  21 -12    46542.94    44843.63   1323.68 o 
   2  21 -12    30027.49    31618.17   1107.80 o 
   3  21 -12    22523.79    22384.32   1126.41 o 
   4  21 -12    35531.53    34925.75   1744.25 o 
   5  21 -12     4233.76     3778.37    739.04 o 
   6  21 -12    10100.04     9608.62    983.56 o 
   7  21 -12     4634.97     6090.50    866.56 o 
   8  21 -12     5703.85     5178.74    852.22 o 
   9  21 -12     1149.22     1273.39    712.57 o 
  10  21 -12     6716.73     6410.07    970.93 o 
  11  21 -12       86.52      122.12    679.08 o 
  12  21 -12     1683.68     1518.48    800.00 o 
  13  21 -12     2044.69     2648.32    893.07 o 
  14  21 -12      492.26     1337.01    861.26 o 
  15  21 -12      184.81      534.02    899.75 o 
  16  21 -12    10398.23    10299.55   1353.54 o 
  17  21 -12      409.18      -95.38    959.10 o 
   0  22 -12      676.58     1149.28    647.08 o 
   1  22 -12    11553.01    11986.22    753.68 o 
   2  22 -12      658.11      597.92    430.05 o 
   3  22 -12      357.79      726.92    687.98 o 
   4  22 -12     1384.02      475.61    431.69 o 
   5  22 -12     9775.57    10495.63    740.95 o 
   6  22 -12     9777.96    10682.25   1046.81 o 
   7  22 -12    32099.61    27966.94   1535.95 o 
   8  22 -12     4500.38     4733.15    869.93 o 
   9  22 -12     9660.81    11168.91   1117.82 o 
  10  22 -12     1933.24     2354.35    814.90 o 
  11  22 -12     5938.61     5719.87    992.07 o 
  12  22 -12     1288.45     1175.00    824.50 o 
  13  22 -12     3953.66     2980.72    917.88 o 
  14  22 -12     3864.52     5808.53   1135.42 o 
  15  22 -12     1018.53     2893.96   1020.73 o 
  16  22 -12     1757.44     2717.36   1069.68 o 
   0  23 -12     4114.50     3733.70    792.19 o 
   1  23 -12     5217.14     5287.27    597.70 o 
   2  23 -12     8378.80     9631.63    721.58 o 
   3  23 -12    34008.48    33448.34   1172.16 o 
   4  23 -12    17165.84    16904.10   1249.27 o 
   5  23 -12    21606.20    19402.24    950.07 o 
   6  23 -12    19118.19    19392.55   1331.38 o 
   7  23 -12     9942.99     9585.76   1049.42 o 
   8  23 -12      950.91      219.78    680.29 o 
   9  23 -12     4925.20     3676.62    840.24 o 
  10  23 -12      169.46     -622.89    622.89 o 
  11  23 -12     4710.20     6367.97   1029.76 o 
  12  23 -12     3037.49     2696.22    920.68 o 
  13  23 -12     2792.47     2122.25    907.01 o 
  14  23 -12     2542.43     1997.39    949.14 o 
  15  23 -12     1267.45     1237.11    970.13 o 
  16  23 -12     3346.49     4742.95   1183.48 o 
   0  24 -12    13877.02    12566.59   1137.70 o 
   1  24 -12     2881.28     3797.91    562.92 o 
   2  24 -12     3459.14     2712.39    543.57 o 
   3  24 -12      259.90     1295.63    661.49 o 
   4  24 -12     3869.10     4119.44    591.43 o 
   5  24 -12      693.90     1247.93    513.60 o 
   6  24 -12    15685.85    15473.79    906.97 o 
   7  24 -12    10925.90    11429.64   1136.00 o 
   8  24 -12     9601.73     9291.83   1083.80 o 
   9  24 -12    10046.76    10098.83   1156.36 o 
  10  24 -12     5098.18     5108.14    980.35 o 
  11  24 -12     3472.04     3331.12    915.54 o 
  12  24 -12     6945.04     6588.13   1092.77 o 
  13  24 -12      934.70      141.42    833.96 o 
  14  24 -12     4949.47     5192.69   1139.26 o 
  15  24 -12     4358.31     3339.05   1108.45 o 
  16  24 -12     6944.05     6398.45   1270.73 o 
   0  25 -12    16640.35    15699.70   1256.32 o 
   1  25 -12     5967.45     5120.05    635.95 o 
   2  25 -12     7383.23     7316.25    693.27 o 
   3  25 -12    39892.96    39827.93   1329.89 o 
   4  25 -12     3199.86     2852.98   1092.25 o 
   5  25 -12    52098.94    51390.76   1537.71 o 
   6  25 -12     4926.88     4721.18    647.43 o 
   7  25 -12    18437.65    19080.47   1406.45 o 
   8  25 -12      252.19      966.21    739.80 o 
   9  25 -12       30.72      192.89    696.37 o 
  10  25 -12      510.25      849.30    770.45 o 
  11  25 -12    11816.87    11342.03   1247.83 o 
  12  25 -12      367.95     -234.27    818.18 o 
  13  25 -12      400.68     1136.17    902.60 o 
  14  25 -12     2200.96     3142.58   1030.70 o 
  15  25 -12     8192.18     7974.51   1295.21 o 
   0  26 -12    42697.68    44808.01   1994.72 o 
   1  26 -12     4560.84     5946.19    681.64 o 
   2  26 -12    15702.53    16260.83    915.63 o 
   3  26 -12     1389.69     1545.51    983.66 o 
   4  26 -12     3424.63     2514.99    633.87 o 
   5  26 -12    14874.14    16869.01    953.13 o 
   6  26 -12     4784.01     5371.24    678.39 o 
   7  26 -12     2619.83     3265.95    625.89 o 
   8  26 -12      838.49      461.37    742.79 o 
   9  26 -12     2565.95     1160.68    794.78 o 
  10  26 -12     3317.59     2164.06    888.82 o 
  11  26 -12     4423.72     6428.63   1083.04 o 
  12  26 -12      715.88      559.07    860.56 o 
  13  26 -12     7012.40     7317.03   1213.09 o 
  14  26 -12      691.81     1245.68    999.86 o 
  15  26 -12     8723.17    10500.95   1404.16 o 
   0  27 -12    10129.55    10804.88   1144.81 o 
   1  27 -12    26072.44    25282.42   1111.35 o 
   2  27 -12    23059.74    22702.29   1046.75 o 
   3  27 -12      675.31      659.97    503.10 o 
   4  27 -12    43911.17    42770.48   1428.67 o 
   5  27 -12     1443.95     1567.99    558.05 o 
   6  27 -12    24104.46    22518.53   1334.02 o 
   7  27 -12     1234.35      568.51    544.21 o 
   8  27 -12     6196.40     6458.98   1040.57 o 
   9  27 -12     2550.48     2066.55    861.91 o 
  10  27 -12     6795.24     7286.10   1133.84 o 
  11  27 -12     1370.56     2309.08    930.55 o 
  12  27 -12     1358.92     3006.03   1023.97 o 
  13  27 -12     1618.98      202.20    948.48 o 
  14  27 -12     3298.65     4374.63   1137.61 o 
  15  27 -12      976.17      529.32   1026.57 o 
   0  28 -12     3053.43     2894.87    864.80 o 
   1  28 -12    41694.16    41222.44   1417.88 o 
   2  28 -12      756.07     1247.49    629.88 o 
   3  28 -12     8518.78     9337.80    802.09 o 
   4  28 -12     9485.63     9335.75    812.21 o 
   5  28 -12     3487.84     3514.97    653.32 o 
   6  28 -12     1428.88     2086.44    605.72 o 
   7  28 -12     9580.95     9037.92    834.93 o 
   8  28 -12     9176.68     8550.09   1614.16 o 
   9  28 -12     2257.23     4205.25    978.31 o 
  10  28 -12     1750.59     2620.37    950.83 o 
  11  28 -12     1218.82     1182.37    902.27 o 
  12  28 -12     2511.93     1171.20    936.01 o 
  13  28 -12     2409.70     2019.79   1045.85 o 
  14  28 -12     6291.51     6957.74   1300.79 o 
   0  29 -12     2600.35     1731.63    824.67 o 
   1  29 -12    48407.76    48614.09   2029.16 o 
   2  29 -12     1027.36      952.47    552.60 o 
   3  29 -12    50367.41    51650.96   1589.00 o 
   4  29 -12     6269.86     6243.73    740.15 o 
   5  29 -12     9581.34     9362.75    829.92 o 
   6  29 -12      681.16      354.67    555.87 o 
   7  29 -12     2688.39     2358.86    669.95 o 
   8  29 -12     1666.64     1268.19    607.91 o 
   9  29 -12     2893.93     1644.50    757.25 o 
  10  29 -12     2586.06     2541.65    990.06 o 
  11  29 -12     2679.17     1703.89    997.52 o 
  12  29 -12     3285.65     3958.30   1101.55 o 
  13  29 -12     3731.34     4834.61   1185.60 o 
  14  29 -12      521.51     -720.93    957.63 o 
   0  30 -12    15231.52    17076.01   1456.42 o 
   1  30 -12     8418.64     8106.45    947.61 o 
   2  30 -12    20806.59    22148.59   1160.10 o 
   3  30 -12     2183.26     2035.69    712.30 o 
   4  30 -12     2302.08     2928.93    662.70 o 
   5  30 -12     4853.31     4402.30   1347.70 o 
   6  30 -12     3064.54     2604.63    711.25 o 
   7  30 -12     2166.18     2007.63    646.03 o 
   8  30 -12    11664.88    12617.49    982.13 o 
   9  30 -12      519.56     1210.97   1468.42 o 
  10  30 -12      117.42      799.11    918.66 o 
  11  30 -12     6108.42     6673.30   1219.06 o 
  12  30 -12     4671.72     5077.41   1184.61 o 
  13  30 -12     5486.50     6150.04   1261.67 o 
   0  31 -12    81996.55    77419.84   2947.68 o 
   1  31 -12    10792.74    11317.59   1854.66 o 
   2  31 -12    63350.11    62213.28   1823.30 o 
   3  31 -12     8306.95     6618.62    785.10 o 
   4  31 -12     8022.53     6505.17    784.02 o 
   5  31 -12     3807.30     3241.05   1405.64 o 
   6  31 -12     2829.31     2432.48    672.57 o 
   7  31 -12      290.27      716.70    959.71 o 
   8  31 -12     3796.79     2951.31    735.62 o 
   9  31 -12     1912.30      846.19    677.68 o 
  10  31 -12     1883.95     1979.75    731.84 o 
  11  31 -12      132.12     -662.40    883.50 o 
  12  31 -12     7200.32     7591.18   1291.95 o 
  13  31 -12     1523.05     1136.66   1034.92 o 
   0  32 -12     1400.32     1878.12    853.59 o 
   1  32 -12     2918.81     3622.88   1163.29 o 
   2  32 -12      685.99      466.25    570.98 o 
   3  32 -12     3882.89     4273.32    733.49 o 
   4  32 -12    12652.35    12470.61    964.18 o 
   5  32 -12     2823.72     2919.87    704.35 o 
   6  32 -12     6312.71     5742.26   1479.17 o 
   7  32 -12     2343.53     2253.57    718.65 o 
   8  32 -12     1804.77     2246.64    838.76 o 
   9  32 -12     1892.37     1668.17    713.19 o 
  10  32 -12     8093.27     8206.01    940.97 o 
  11  32 -12     1687.44     1432.39    775.62 o 
  12  32 -12    10931.58     9235.99   1420.78 o 
   0  33 -12    42316.61    44036.36   2222.79 o 
   1  33 -12    35610.61    35117.34   1406.56 o 
   2  33 -12    22664.66    22850.77   1903.61 o 
   3  33 -12     6062.32     5781.29    793.21 o 
   4  33 -12    10197.19     9721.80    901.64 o 
   5  33 -12     6650.35     7481.99   1406.72 o 
   6  33 -12     2308.36     1850.32    707.69 o 
   7  33 -12    11462.10    10942.55    976.97 o 
   8  33 -12     2905.69     4128.87    884.54 o 
   9  33 -12     4927.62     6294.59   1183.96 o 
  10  33 -12     2792.96     5028.72    862.20 o 
  11  33 -12     3445.31     2332.68    816.97 o 
  12  33 -12      510.52      736.45    771.43 o 
   0  34 -12     3321.62     3641.86   1044.99 o 
   1  34 -12     5143.61     6544.27   1673.11 o 
   2  34 -12     5309.61     5668.88    870.53 o 
   3  34 -12     5061.84     6521.04    822.31 o 
   4  34 -12       67.71       16.90    630.27 o 
   5  34 -12    28628.45    26766.39   1291.70 o 
   6  34 -12      523.28     1944.01    704.39 o 
   7  34 -12     4325.07     5017.71    830.72 o 
   8  34 -12      367.24      658.27    788.86 o 
   9  34 -12      708.25      438.48   1525.25 o 
  10  34 -12     3015.93     3407.62    837.11 o 
  11  34 -12     4637.15     6483.99    952.65 o 
   0  35 -12    19631.29    17918.94   1594.75 o 
   1  35 -12    44342.33    45256.91   1889.06 o 
   2  35 -12     6225.99     5594.46    814.47 o 
   3  35 -12     8381.64     7912.66    884.50 o 
   4  35 -12     2847.73     2653.79    745.08 o 
   5  35 -12     6179.47     6659.42    860.32 o 
   6  35 -12     5749.77     6698.27   2207.55 o 
   7  35 -12    10455.23    10616.96   1010.59 o 
   8  35 -12     6349.98     5644.25    885.68 o 
   9  35 -12     5496.66     6950.20    950.20 o 
  10  35 -12     6058.59     7577.50    978.67 o 
   0  36 -12     8673.60    10174.31   1349.79 o 
   1  36 -12     3139.76     1795.85    710.34 o 
   2  36 -12      650.01     2420.40   1145.96 o 
   3  36 -12     1752.96     2854.58   1018.08 o 
   4  36 -12     6367.53     6206.17    850.16 o 
   5  36 -12      348.17      355.57    672.73 o 
   6  36 -12     8520.94    10374.93   1278.05 o 
   7  36 -12     3431.13     3355.93    806.02 o 
   8  36 -12     3277.91     3389.79    824.91 o 
   9  36 -12     1578.10     1022.46    763.75 o 
   0  37 -12    27342.57    27463.36   1893.87 o 
   1  37 -12      482.09     -388.82    640.21 o 
   2  37 -12    14150.73    15039.85   1097.62 o 
   3  37 -12     1412.73     1512.37    752.47 o 
   4  37 -12     6803.45     6347.26    874.25 o 
   5  37 -12     1096.97     1080.78    700.18 o 
   6  37 -12    10274.43    10111.36   1039.97 o 
   7  37 -12      507.11     1621.04    757.99 o 
   8  37 -12    20679.38    22462.00   1321.04 o 
   0  38 -12     5225.02     4470.61   1200.67 o 
   1  38 -12      595.56     1620.11    713.60 o 
   2  38 -12     1274.67     2643.87    771.48 o 
   3  38 -12      204.00      397.03    679.46 o 
   4  38 -12      578.03      992.27    722.12 o 
   5  38 -12     1496.93     2254.52    786.22 o 
   6  38 -12     1505.89      733.69    839.89 o 
   7  38 -12     3770.14     4144.43   1078.71 o 
   0  39 -12     1646.73     2075.22   1115.64 o 
   1  39 -12    10784.27    10464.79   1152.10 o 
   2  39 -12     1786.70     1439.38    753.04 o 
   3  39 -12    20885.23    23104.81   1315.46 o 
   4  39 -12     5101.77     4422.20    873.84 o 
   5  39 -12    14512.14    14200.86   1150.96 o 
   6  39 -12      912.81     1418.81    762.24 o 
   0  40 -12     6239.79     4874.85   1255.08 o 
   1  40 -12     1224.18     1242.19    735.39 o 
   2  40 -12     4072.16     3889.88    846.86 o 
   3  40 -12      975.33     -268.32    752.94 o 
   4  40 -12      645.97      738.73   1195.07 o 
   5  40 -12      907.66     1747.92    972.15 o 
   0  41 -12     8968.93     9411.26   1448.75 o 
   1  41 -12     2867.28     3594.65   1825.22 o 
   2  41 -12    17943.00    19784.16   1291.81 o 
   2   0 -11    33580.11    34140.90    963.27 o 
   4   0 -11    52213.07    49379.66   1248.98 o 
   6   0 -11     2350.40     1702.52    309.17 o 
   8   0 -11      110.84      341.91    325.81 o 
  10   0 -11    28702.62    28492.64   1149.96 o 
  12   0 -11    32837.34    33410.63   1328.06 o 
  14   0 -11    40494.20    38770.08   1532.40 o 
  16   0 -11    33778.08    32838.97   1537.79 o 
   1   1 -11     1169.91     1490.92    172.99 o 
   2   1 -11     1002.01     1253.93    251.46 o 
   3   1 -11     3938.58     4708.20    232.60 o 
   4   1 -11     5460.66     5331.91    281.04 o 
   5   1 -11     6373.67     6738.86    441.91 o 
   6   1 -11     1729.41     1933.36    223.42 o 
   7   1 -11    43395.67    42988.64    888.10 o 
   8   1 -11    40262.32    39476.07    869.41 o 
   9   1 -11    46835.88    45637.93    999.69 o 
  10   1 -11    93210.65    91230.39   1687.63 o 
  11   1 -11    11776.00    10717.66    588.81 o 
  12   1 -11    33698.17    35174.16    957.70 o 
  13   1 -11    11643.11    12133.91    659.09 o 
  14   1 -11     7000.36     8070.65    829.60 o 
  15   1 -11      474.31      915.65    442.71 o 
  16   1 -11     5268.31     5998.54    616.24 o 
  17   1 -11     1919.61      341.55    712.95 o 
   1   2 -11    16134.06    15609.80    418.28 o 
   2   2 -11      972.22      891.01    164.02 o 
   3   2 -11    73317.09    77546.37   1248.43 o 
   4   2 -11     8731.63     8066.17    311.50 o 
   5   2 -11    30819.05    31406.71   1456.99 o 
   6   2 -11    30997.57    30906.99    686.21 o 
   7   2 -11    15394.50    14655.60    637.38 o 
   8   2 -11    15696.23    13867.10    920.98 o 
   9   2 -11     9760.20     9774.75    500.14 o 
  10   2 -11    23954.14    23454.41    737.28 o 
  11   2 -11    25469.65    26094.18    919.66 o 
  12   2 -11    16616.89    17323.11    706.74 o 
  13   2 -11    17767.97    18204.23    748.29 o 
  14   2 -11      926.20     1150.25    427.09 o 
  15   2 -11    21089.03    21980.30    890.61 o 
  16   2 -11     2307.77     2686.72    765.26 o 
  17   2 -11     7147.04     7295.02    986.72 o 
  18   2 -11     1476.85     -382.50    743.27 o 
   1   3 -11    22561.75    23724.89    525.33 o 
   2   3 -11     4991.49     4725.83    223.64 o 
   3   3 -11    30445.82    31353.71    611.93 o 
   4   3 -11     6697.94     6213.94    275.72 o 
   5   3 -11      429.23      413.19    201.43 o 
   6   3 -11    50116.38    49210.99    948.40 o 
   7   3 -11     9604.46     9329.28    418.37 o 
   8   3 -11    40089.29    40882.59    889.00 o 
   9   3 -11    40226.46    39863.39   1628.96 o 
  10   3 -11     3727.69     4107.15    391.82 o 
  11   3 -11    41082.45    40167.54   1039.25 o 
  12   3 -11     2383.26     2962.84    650.21 o 
  13   3 -11     7680.36     8286.08    556.15 o 
  14   3 -11     1128.01      735.37    414.71 o 
  15   3 -11     3751.69     2737.92    731.41 o 
  16   3 -11     4201.09     4736.37    846.36 o 
  17   3 -11     6293.44     6464.45    968.77 o 
  18   3 -11     1151.02     1310.91    821.49 o 
   1   4 -11    31765.64    33952.03   1067.21 o 
   2   4 -11    27670.46    28826.72    973.35 o 
   3   4 -11    21386.44    22461.94    838.58 o 
   4   4 -11    43134.90    42740.84   1172.14 o 
   5   4 -11    23812.71    22948.17    530.56 o 
   6   4 -11    61335.20    61962.85   1118.81 o 
   7   4 -11      592.22      880.01    223.93 o 
   8   4 -11    20815.51    21118.88    617.46 o 
   9   4 -11    54620.99    52591.63   1249.67 o 
  10   4 -11     9518.85    10200.30    533.93 o 
  11   4 -11    14936.52    13612.01    623.39 o 
  12   4 -11     5421.03     5843.23    481.04 o 
  13   4 -11     6079.69     6796.12    545.05 o 
  14   4 -11     2715.74     2349.53    685.91 o 
  15   4 -11     1656.12     1905.74    693.60 o 
  16   4 -11     2299.52     2682.05    789.57 o 
  17   4 -11     7566.66     9584.54   1073.07 o 
  18   4 -11      341.43       74.80    781.90 o 
  19   4 -11     1185.94     1864.42    907.52 o 
   1   5 -11    18908.56    20235.37    839.03 o 
   2   5 -11    54702.59    56800.19   1589.36 o 
   3   5 -11    35016.22    38011.27   1193.74 o 
   4   5 -11    74030.48    74540.69   1911.06 o 
   5   5 -11    13940.50    14351.48    763.79 o 
   6   5 -11    45728.64    43692.56   1379.86 o 
   7   5 -11    34950.63    35468.03    792.55 o 
   8   5 -11    28565.99    28787.63    725.40 o 
   9   5 -11     6225.53     5958.59    578.16 o 
  10   5 -11    17980.68    16366.00    640.38 o 
  11   5 -11    14134.44    13455.99    614.86 o 
  12   5 -11    13638.64    13778.26    653.33 o 
  13   5 -11     1158.99      -23.83    531.72 o 
  14   5 -11     3450.22     2428.90    713.32 o 
  15   5 -11     4277.76     5828.53    864.17 o 
  16   5 -11     4580.53     4250.28    861.60 o 
  17   5 -11     1607.76     1726.94    794.00 o 
  18   5 -11     1964.00     3721.32    941.32 o 
  19   5 -11      899.64     2223.24    939.97 o 
   1   6 -11     3827.28     4110.73    451.00 o 
   2   6 -11     1341.50     1784.81    344.07 o 
   3   6 -11     4345.57     4410.50    444.08 o 
   4   6 -11     1577.64     1935.53    361.93 o 
   5   6 -11    70346.18    71699.58   1233.18 o 
   6   6 -11    25228.29    26711.65    612.52 o 
   7   6 -11    84391.69    81274.27   1444.52 o 
   8   6 -11    77489.09    77109.59   1410.75 o 
   9   6 -11    21245.71    20747.43    656.66 o 
  10   6 -11    40049.30    41615.90    990.71 o 
  11   6 -11     2823.40     2988.25    392.02 o 
  12   6 -11     9338.99     8542.42    823.85 o 
  13   6 -11     2772.90     3204.64    679.80 o 
  14   6 -11     3723.45     4659.39    772.63 o 
  15   6 -11     1399.16     1776.33    717.54 o 
  16   6 -11     2700.39     2803.46    824.28 o 
  17   6 -11     2882.98     2505.46    823.22 o 
  18   6 -11     1630.52     1136.73    871.94 o 
  19   6 -11      554.98     1537.81    914.54 o 
   1   7 -11     3568.21     3195.74    439.40 o 
   2   7 -11    58902.45    64112.88   1799.44 o 
   3   7 -11    34010.98    32393.85   1144.00 o 
   4   7 -11    15616.45    13715.75    732.91 o 
   5   7 -11   170077.89   167696.64   3888.59 o 
   6   7 -11     6652.26     6894.60    341.75 o 
   7   7 -11    92871.37    91355.46   1603.52 o 
   8   7 -11     2975.78     3168.70    317.58 o 
   9   7 -11     2797.48     3991.86    368.53 o 
  10   7 -11    17371.27    17669.20    647.96 o 
  11   7 -11     1537.01     2372.81    585.70 o 
  12   7 -11     1061.67     1201.24    566.64 o 
  13   7 -11    16561.43    17014.35   1104.35 o 
  14   7 -11      468.10      850.32    629.52 o 
  15   7 -11    10334.15    13745.20   1121.19 o 
  16   7 -11     1584.94     1647.56    783.97 o 
  17   7 -11     4426.61     5012.77    966.07 o 
  18   7 -11      537.69      307.23    838.23 o 
  19   7 -11     1750.97      834.92    895.81 o 
  20   7 -11      602.73     1008.17    977.22 o 
   1   8 -11     2985.07     2769.69    307.95 o 
   2   8 -11    15211.30    15358.63    801.90 o 
   3   8 -11     5605.99     6540.30    556.78 o 
   4   8 -11     4060.86     4225.17    487.12 o 
   5   8 -11    70958.63    69018.72   1969.17 o 
   6   8 -11    46043.62    45716.30    902.38 o 
   7   8 -11   102758.77   106044.33   1756.47 o 
   8   8 -11    20370.01    20947.94    780.30 o 
   9   8 -11    72859.05    71077.84   2070.59 o 
  10   8 -11    11935.18    12397.55    910.66 o 
  11   8 -11    16309.44    18385.62   1063.66 o 
  12   8 -11     7482.15     6481.89    803.46 o 
  13   8 -11     1353.26     1449.48    626.93 o 
  14   8 -11      513.32      738.93    641.64 o 
  15   8 -11      497.10     1115.18    705.94 o 
  16   8 -11     5660.83     6880.19    993.36 o 
  17   8 -11     2979.49     3132.18    915.06 o 
  18   8 -11      357.86     1240.06    879.11 o 
  19   8 -11     5821.61     6544.33   1141.65 o 
   1   9 -11     3334.40     3578.75    343.91 o 
   2   9 -11     5140.04     3557.78    476.51 o 
   3   9 -11     8199.19     7416.82    602.42 o 
   4   9 -11    31598.76    33905.73   1218.61 o 
   5   9 -11    55574.41    54262.12   1666.84 o 
   6   9 -11   106395.98   104974.99   2727.40 o 
   7   9 -11    39220.03    38690.55   1395.22 o 
   8   9 -11    19090.84    19465.44    989.63 o 
   9   9 -11    21428.27    21087.81   1089.45 o 
  10   9 -11     2452.33     2513.72    580.56 o 
  11   9 -11    10198.03    11353.40    896.39 o 
  12   9 -11    11161.73    12144.61    959.26 o 
  13   9 -11      765.52      667.75    623.71 o 
  14   9 -11    38427.74    37549.41   1619.62 o 
  15   9 -11      698.26     1023.93    714.96 o 
  16   9 -11    12651.37    15506.59   1270.87 o 
  17   9 -11     1482.91     2102.78    886.30 o 
  18   9 -11     7399.82     7549.79   1124.17 o 
  19   9 -11     4448.36     2846.74   1036.59 o 
   1  10 -11     9909.82    10856.05   1040.28 o 
   2  10 -11     9732.23     9537.67    703.91 o 
   3  10 -11    54061.09    52790.57   1680.24 o 
   4  10 -11     8439.52     9350.09    727.56 o 
   5  10 -11    33701.00    32797.26   1257.46 o 
   6  10 -11    51270.25    52460.05   1675.09 o 
   7  10 -11     2668.47     2743.34    519.42 o 
   8  10 -11    64464.31    62238.84   1918.40 o 
   9  10 -11    20616.37    20155.37   1075.70 o 
  10  10 -11    17529.73    17312.21   1044.06 o 
  11  10 -11    22645.08    24999.78   1224.23 o 
  12  10 -11    14950.31    14194.23   1065.27 o 
  13  10 -11     2715.78     3380.09    728.64 o 
  14  10 -11     4289.22     4291.07    806.23 o 
  15  10 -11      579.90     1176.00    748.29 o 
  16  10 -11     1586.82     2222.44    850.17 o 
  17  10 -11     1263.35      731.08    845.39 o 
  18  10 -11       19.30     -828.42    828.42 o 
  19  10 -11      227.54      599.07    921.29 o 
   1  11 -11     3307.58     3474.67    361.03 o 
   2  11 -11    30988.30    29979.43   1225.37 o 
   3  11 -11     5125.57     5023.07    554.74 o 
   4  11 -11     7153.53     8227.26    670.94 o 
   5  11 -11     5306.22     5193.48    583.07 o 
   6  11 -11    56265.04    56428.52   1796.80 o 
   7  11 -11     9384.73     9161.67    754.82 o 
   8  11 -11    37197.17    36424.21   1435.45 o 
   9  11 -11     5769.76     4600.12    670.61 o 
  10  11 -11     4826.50     5761.72    727.77 o 
  11  11 -11     6495.88     6282.83    773.79 o 
  12  11 -11      379.68      538.59    579.67 o 
  13  11 -11    15303.04    14825.83   1133.34 o 
  14  11 -11     1203.44     1817.69    759.29 o 
  15  11 -11    20947.08    22336.67   1394.53 o 
  16  11 -11      531.07      -96.05    755.30 o 
  17  11 -11     6527.54     7863.32   1120.67 o 
  18  11 -11     1823.73     2504.83   1016.58 o 
  19  11 -11    12023.29    11470.50   1346.40 o 
   1  12 -11     1406.98     1308.80    303.87 o 
   2  12 -11    12242.83    13176.64    845.68 o 
   3  12 -11     4705.88     5253.24    581.44 o 
   4  12 -11    21694.29    21210.21   1044.98 o 
   5  12 -11    13042.45    12424.82    850.72 o 
   6  12 -11    14350.54    15380.18    925.91 o 
   7  12 -11    12318.80    12659.08    897.60 o 
   8  12 -11    10146.39    11147.38    893.64 o 
   9  12 -11    14950.16    15094.69   1006.82 o 
  10  12 -11    24157.43    22902.37   1223.88 o 
  11  12 -11    12580.20    14308.61   1041.08 o 
  12  12 -11     6241.38     6397.34    825.18 o 
  13  12 -11    29132.21    29735.32   1485.76 o 
  14  12 -11     6154.78     6947.04    957.99 o 
  15  12 -11    11700.87    12964.85   1172.31 o 
  16  12 -11      664.83      270.23    776.63 o 
  17  12 -11     4930.98     5891.89   1078.19 o 
  18  12 -11       41.89     1614.72    954.40 o 
  19  12 -11      535.77     1268.31    987.82 o 
   1  13 -11    45282.79    46038.19   1152.57 o 
   2  13 -11     4539.05     4638.95    429.80 o 
   3  13 -11    23847.49    25292.26   1134.26 o 
   4  13 -11     2008.66     1625.88    473.05 o 
   5  13 -11    15373.76    14733.34    905.62 o 
   6  13 -11     9682.49    10366.07    799.36 o 
   7  13 -11    52702.04    49578.73   1729.18 o 
   8  13 -11     5233.24     5647.02    702.34 o 
   9  13 -11    33896.04    33713.65   1433.15 o 
  10  13 -11    15363.69    15574.78   1063.32 o 
  11  13 -11    11214.79    11924.80    996.62 o 
  12  13 -11     3820.89     4290.36    780.41 o 
  13  13 -11    11186.34    16294.17   1201.76 o 
  14  13 -11     6534.30     6944.49    933.85 o 
  15  13 -11     8102.66    10322.58   1108.06 o 
  16  13 -11     5945.44     8397.23   1104.66 o 
  17  13 -11     1788.09     3068.29    967.44 o 
  18  13 -11     6337.52     7029.78   1196.78 o 
  19  13 -11     1492.77     -919.42    919.42 o 
   1  14 -11     9493.41     9541.57    566.75 o 
   2  14 -11     4034.71     3821.44    751.55 o 
   3  14 -11     2170.89     2769.31    529.17 o 
   4  14 -11     5406.07     5303.31    648.78 o 
   5  14 -11     6040.19     6687.05    696.62 o 
   6  14 -11    10188.56     9332.83    800.09 o 
   7  14 -11     2189.94     1839.11    537.85 o 
   8  14 -11     2188.85     1620.75    567.07 o 
   9  14 -11    15946.35    15921.46   1058.85 o 
  10  14 -11     6774.30     7728.37    846.79 o 
  11  14 -11     6730.59     7470.29    866.93 o 
  12  14 -11    13404.77    14169.71   1099.76 o 
  13  14 -11    18149.36    17714.02   1255.63 o 
  14  14 -11    17510.00    18180.81   1316.25 o 
  15  14 -11    11035.25    14035.39   1235.57 o 
  16  14 -11    13211.09    15489.51   1334.94 o 
  17  14 -11     1927.35     2189.18    926.48 o 
  18  14 -11     3612.53     4032.96   1104.43 o 
  19  14 -11      867.13      594.04    991.94 o 
   1  15 -11     9259.06     9176.46    564.55 o 
   2  15 -11     9832.06    11075.46    617.95 o 
   3  15 -11    13506.70    14750.42    951.23 o 
   4  15 -11     3426.38     3621.62    597.36 o 
   5  15 -11      358.58      660.97    465.78 o 
   6  15 -11    15167.06    11652.61    934.84 o 
   7  15 -11    13146.17    11951.04    930.60 o 
   8  15 -11    15415.68    15762.16   1058.28 o 
   9  15 -11     6007.62     7312.28    812.73 o 
  10  15 -11    40269.80    39098.55   1639.56 o 
  11  15 -11    10189.79     8184.44    911.35 o 
  12  15 -11    10671.66    13800.90   1108.82 o 
  13  15 -11    10263.48     9875.27   1055.40 o 
  14  15 -11     5306.08     5877.34    935.31 o 
  15  15 -11     6211.69     6872.01   1042.29 o 
  16  15 -11     1318.49     2861.08    929.13 o 
  17  15 -11      975.01     2136.27    966.52 o 
  18  15 -11     1293.73     1450.15   1012.54 o 
   1  16 -11    29394.06    29822.07   1111.80 o 
   2  16 -11      379.07      477.74    386.53 o 
   3  16 -11    85075.84    80737.34   2450.63 o 
   4  16 -11     7132.70     7145.96    751.85 o 
   5  16 -11    19578.71    17771.44   1092.89 o 
   6  16 -11     7262.57     7092.38    773.05 o 
   7  16 -11     4487.48     4878.58    707.72 o 
   8  16 -11     4105.63     3915.79    690.97 o 
   9  16 -11    11173.08    11907.83    987.10 o 
  10  16 -11     3953.79     3806.42    746.74 o 
  11  16 -11      798.80     1229.45    648.52 o 
  12  16 -11     8937.45     9085.18   1000.25 o 
  13  16 -11     4230.16     4859.33    879.47 o 
  14  16 -11    10404.25    12549.17   1191.22 o 
  15  16 -11     6243.08     8175.86   1095.05 o 
  16  16 -11     5196.87     6901.29   1110.07 o 
  17  16 -11     3228.71     2846.80   1023.08 o 
  18  16 -11      741.91     1298.19    992.30 o 
   1  17 -11    12220.04    12266.47    683.60 o 
   2  17 -11    10149.34    10514.34    636.27 o 
   3  17 -11     7238.08     7100.58    557.40 o 
   4  17 -11    11053.88    10400.00    888.07 o 
   5  17 -11     5428.86     5664.31    738.11 o 
   6  17 -11     7442.92     7570.74    823.97 o 
   7  17 -11     7773.32     7150.10    826.97 o 
   8  17 -11     2958.04     2809.97    659.45 o 
   9  17 -11    37802.86    39147.82   1654.69 o 
  10  17 -11     5668.33     5980.69    834.59 o 
  11  17 -11    42493.08    46526.07   1859.72 o 
  12  17 -11     7124.47    12023.13   1080.85 o 
  13  17 -11     8982.48     9588.51   1088.36 o 
  14  17 -11    21531.75    19948.85   1421.00 o 
  15  17 -11      551.90      976.87    851.18 o 
  16  17 -11     6835.10     9404.17   1222.95 o 
  17  17 -11     4363.63     5088.51   1110.42 o 
  18  17 -11      404.57      552.10    969.22 o 
   1  18 -11     6601.16     6291.07    663.07 o 
   2  18 -11    89389.81    92838.56   1958.78 o 
   3  18 -11     6247.45     6359.40    552.15 o 
   4  18 -11    72961.98    71617.88   2307.83 o 
   5  18 -11     2653.79     3121.98    660.00 o 
   6  18 -11    12694.65    12544.01    997.65 o 
   7  18 -11      602.54     1304.77    579.93 o 
   8  18 -11     4341.25     4125.90    737.27 o 
   9  18 -11    17789.63    18650.24   1220.90 o 
  10  18 -11       31.84     1058.82    625.23 o 
  11  18 -11     8949.90     8951.96   1008.94 o 
  12  18 -11     5372.64     7537.61    975.47 o 
  13  18 -11     1779.20     2676.78    848.34 o 
  14  18 -11     1068.03     2045.33    841.52 o 
  15  18 -11      971.55     1291.36    854.30 o 
  16  18 -11      424.14      559.55    882.73 o 
  17  18 -11     4053.50     4268.39   1109.21 o 
  18  18 -11     1702.71      335.99   1006.62 o 
   1  19 -11      237.92     -126.45    338.14 o 
   2  19 -11    34636.29    34430.34   1096.26 o 
   3  19 -11    26106.03    25653.99    946.93 o 
   4  19 -11    15782.60    15876.31   1121.31 o 
   5  19 -11     4877.43     4296.66    722.91 o 
   6  19 -11     4732.45     4004.32    726.16 o 
   7  19 -11     3477.35     3706.81    713.37 o 
   8  19 -11    17817.73    17953.66   1206.35 o 
   9  19 -11       92.00      398.73    613.91 o 
  10  19 -11    15525.79    14156.30   1155.23 o 
  11  19 -11     2867.77     3692.92    844.67 o 
  12  19 -11     1599.84     1355.03    753.88 o 
  13  19 -11     7972.59     9007.52   1099.19 o 
  14  19 -11     2998.50     4227.91    955.38 o 
  15  19 -11     3708.94     3920.89   1004.42 o 
  16  19 -11     3666.38     3646.10   1036.05 o 
  17  19 -11     3569.04     3313.12   1080.05 o 
  18  19 -11     1184.42     1471.37   1032.62 o 
   1  20 -11     5821.39     4897.17    536.85 o 
   2  20 -11     3605.06     3794.53    504.84 o 
   3  20 -11    18729.79    19414.31    861.47 o 
   4  20 -11     4289.92     4040.01    513.64 o 
   5  20 -11     7626.37     6387.94    843.31 o 
   6  20 -11     3407.88     3188.33    696.22 o 
   7  20 -11     4823.93     4435.37    764.37 o 
   8  20 -11    24783.86    25699.91   1403.58 o 
   9  20 -11       71.45     -566.68    566.68 o 
  10  20 -11    38478.24    38114.07   1743.85 o 
  11  20 -11     1288.76     -465.27    669.50 o 
  12  20 -11    11579.43    11899.81   1171.39 o 
  13  20 -11      608.98      284.26    738.26 o 
  14  20 -11     2998.57     3595.35    933.51 o 
  15  20 -11      545.97     1354.27    918.68 o 
  16  20 -11     5575.11     4298.47   1089.13 o 
  17  20 -11     1216.54     1844.62   1034.40 o 
   1  21 -11      935.88      647.42    407.04 o 
   2  21 -11    45756.24    44937.43   1319.27 o 
   3  21 -11    38085.14    37552.48   1187.13 o 
   4  21 -11    49635.25    47525.82   1359.80 o 
   5  21 -11    12757.27    12476.51   1043.72 o 
   6  21 -11     5523.14     5896.71    817.32 o 
   7  21 -11    11059.41    10273.58   1008.51 o 
   8  21 -11     1048.88     1072.70    648.12 o 
   9  21 -11     1858.51      730.51    657.03 o 
  10  21 -11     1422.48      864.95    697.42 o 
  11  21 -11     1616.32     1347.83    766.66 o 
  12  21 -11     5023.45     2729.64    853.36 o 
  13  21 -11      613.42     -366.10    719.91 o 
  14  21 -11     1251.63     1184.01    855.74 o 
  15  21 -11       67.39      161.54    871.22 o 
  16  21 -11     1765.50     2964.13   1060.49 o 
  17  21 -11      870.21      906.95   1033.08 o 
   1  22 -11     4151.06     3819.01    609.90 o 
   2  22 -11     3793.06     4552.51    555.77 o 
   3  22 -11     3880.79     4071.09   1493.36 o 
   4  22 -11      383.38      399.74    412.31 o 
   5  22 -11     1096.66     1213.06    457.93 o 
   6  22 -11     2369.26     4176.35    776.13 o 
   7  22 -11    17524.17    14658.96   1196.83 o 
   8  22 -11       75.28      -74.65    598.61 o 
   9  22 -11    38658.21    37967.50   1794.62 o 
  10  22 -11       47.51       72.61    699.56 o 
  11  22 -11    15482.48    17059.73   1349.49 o 
  12  22 -11     3080.64     4277.43    942.42 o 
  13  22 -11     5215.84     4552.29   1015.80 o 
  14  22 -11     1993.29     1088.67    908.50 o 
  15  22 -11     3352.36     5088.54   1120.86 o 
  16  22 -11     9432.53     8827.23   1316.05 o 
  17  22 -11     3953.75     3594.70   1167.24 o 
   1  23 -11    31044.74    30509.51   1101.81 o 
   2  23 -11     1399.73      786.38    443.47 o 
   3  23 -11    48327.25    46370.07   1363.69 o 
   4  23 -11     1185.42     1039.06    456.56 o 
   5  23 -11    23680.63    21263.40    967.75 o 
   6  23 -11     1455.44     1241.79    646.24 o 
   7  23 -11     8738.81     7928.58    964.46 o 
   8  23 -11     2968.85     3816.01    821.89 o 
   9  23 -11     2432.52     2982.80    825.13 o 
  10  23 -11     1951.48     1669.37    805.64 o 
  11  23 -11     5009.41     3607.26    909.75 o 
  12  23 -11     3432.68     5030.42    975.86 o 
  13  23 -11      351.30      750.29    848.02 o 
  14  23 -11     3439.83     1841.68    968.39 o 
  15  23 -11      193.44      113.46    909.59 o 
  16  23 -11     7370.08     8673.93   1298.50 o 
   1  24 -11    10516.44    10785.97    742.86 o 
   2  24 -11     2318.16     1689.81    483.41 o 
   3  24 -11    22033.60    21487.93    969.07 o 
   4  24 -11     2042.62     1031.95    478.34 o 
   5  24 -11     7775.91     9204.32    725.17 o 
   6  24 -11     5505.01     6070.64    898.42 o 
   7  24 -11      565.72      687.69    668.93 o 
   8  24 -11    11358.79    12376.92   1173.57 o 
   9  24 -11      395.58     1685.53    775.29 o 
  10  24 -11    22299.62    23425.43   1509.82 o 
  11  24 -11     1266.91     1022.94    805.71 o 
  12  24 -11     8348.09     9672.94   1182.28 o 
  13  24 -11     2583.85     3522.24    976.99 o 
  14  24 -11      550.32      611.80    877.26 o 
  15  24 -11     7495.10     8332.19   1289.46 o 
  16  24 -11       50.03     1850.41   1045.69 o 
   1  25 -11     3362.53     3116.96    552.70 o 
   2  25 -11    10073.59     9110.14    718.88 o 
   3  25 -11      248.64        6.18    414.81 o 
   4  25 -11     4344.89     4676.38    750.15 o 
   5  25 -11      867.57      530.36    472.41 o 
   6  25 -11    10165.88    10450.15    791.11 o 
   7  25 -11      750.20      802.75    693.65 o 
   8  25 -11     8449.06     9946.64   1104.06 o 
   9  25 -11    10454.29    11674.04   1185.60 o 
  10  25 -11     8473.01     9148.16   1142.49 o 
  11  25 -11     1388.05     1118.15    799.86 o 
  12  25 -11     3481.99     2094.41    923.64 o 
  13  25 -11     8607.37    10224.06   1260.34 o 
  14  25 -11     3591.84     5450.43   1125.08 o 
  15  25 -11     9741.83     8103.97   1287.24 o 
  16  25 -11      328.04      452.82   1011.93 o 
   1  26 -11     1602.83     1716.51    515.01 o 
   2  26 -11    12666.64    11450.82    788.16 o 
   3  26 -11    15376.19    15209.21    881.38 o 
   4  26 -11    13453.58    12064.88    836.62 o 
   5  26 -11     3449.07     2340.43    573.16 o 
   6  26 -11     2599.13     2926.38    589.00 o 
   7  26 -11     3412.33     3257.42    607.73 o 
   8  26 -11      234.12      123.52    685.00 o 
   9  26 -11     2689.66     4042.87    911.67 o 
  10  26 -11      617.97     1048.48    799.05 o 
  11  26 -11     7818.06     9853.29   1204.65 o 
  12  26 -11      407.11      -42.32    835.25 o 
  13  26 -11     5993.84     5840.81   1129.38 o 
  14  26 -11     6399.54     7240.26   1263.74 o 
  15  26 -11     3005.05     4210.07   1141.75 o 
   1  27 -11     7407.68     7164.76   1737.20 o 
   2  27 -11      753.78      731.38    470.46 o 
   3  27 -11    13808.01    12405.29    849.89 o 
   4  27 -11      490.23      313.84    478.79 o 
   5  27 -11     2060.52     2107.82    570.00 o 
   6  27 -11     1774.43     1517.73    622.75 o 
   7  27 -11     3917.39     4582.85    675.04 o 
   8  27 -11     4345.39     4926.52    964.45 o 
   9  27 -11     2634.74     1988.11    864.06 o 
  10  27 -11    22349.77    21865.18   1569.53 o 
  11  27 -11      919.61      978.94    850.83 o 
  12  27 -11     1396.98      491.15    883.75 o 
  13  27 -11     4977.25     5123.73   1133.23 o 
  14  27 -11     1850.40     1747.32   1041.74 o 
  15  27 -11     4026.54     4553.52   1212.08 o 
   1  28 -11     2844.39     3139.78    601.98 o 
   2  28 -11     4206.31     3698.32    615.49 o 
   3  28 -11     3271.54     4734.17    926.78 o 
   4  28 -11     2783.52     3663.31    931.37 o 
   5  28 -11     2480.06     2871.74    616.86 o 
   6  28 -11     3267.20     3285.52    719.81 o 
   7  28 -11     5950.48     5311.72   1270.12 o 
   8  28 -11     2623.89     1629.90    619.13 o 
   9  28 -11     3554.02     3038.39    932.54 o 
  10  28 -11       67.30      -89.51    800.59 o 
  11  28 -11     1216.54     1757.64    912.58 o 
  12  28 -11     1320.82      845.31    908.36 o 
  13  28 -11    10043.20    10793.17   1351.91 o 
  14  28 -11     2868.32     2661.72   1096.34 o 
  15  28 -11     5933.18     6511.68   1338.55 o 
   1  29 -11     3221.98     3978.27   1436.41 o 
   2  29 -11    18962.61    18820.07   1021.00 o 
   3  29 -11     1160.76     1192.87    986.81 o 
   4  29 -11     5632.84     5873.18    715.06 o 
   5  29 -11     1268.80      976.37    541.31 o 
   6  29 -11     9706.05     9534.08    840.92 o 
   7  29 -11      370.81     -194.11    533.27 o 
   8  29 -11     8201.81     9531.48    872.24 o 
   9  29 -11     3525.85     4021.84   1011.71 o 
  10  29 -11     2468.07     2407.35    959.21 o 
  11  29 -11     2808.03     4224.56   1067.13 o 
  12  29 -11     1195.53     1829.32    984.74 o 
  13  29 -11     1236.95     -894.04    894.04 o 
  14  29 -11     2015.48     4608.28   1188.14 o 
   1  30 -11     1481.75     1695.17    583.01 o 
   2  30 -11      291.27      -65.76    582.77 o 
   3  30 -11     9045.90    11944.24   1514.40 o 
   4  30 -11     3975.75     3838.92   1539.21 o 
   5  30 -11    10826.73    11207.47    883.57 o 
   6  30 -11     1261.04     1019.17    590.83 o 
   7  30 -11      470.21     -629.80    658.23 o 
   8  30 -11     2727.13     2725.54    683.41 o 
   9  30 -11     1137.93     2296.25    676.92 o 
  10  30 -11     4516.29     6031.15   1139.68 o 
  11  30 -11      203.74      795.78    930.26 o 
  12  30 -11     7622.88     9653.87   1349.88 o 
  13  30 -11      378.46      -53.66    964.17 o 
  14  30 -11     5368.37     5689.57   1239.04 o 
   1  31 -11     9604.13     8651.57   1418.25 o 
   2  31 -11     4687.28     4907.10    711.52 o 
   3  31 -11    12177.26    10374.48    879.64 o 
   4  31 -11     1105.90     1817.19    618.10 o 
   5  31 -11     3193.36     2123.48    629.27 o 
   6  31 -11      947.17     2067.53    634.76 o 
   7  31 -11     6496.12     7180.54    836.48 o 
   8  31 -11      741.02      935.89    642.93 o 
   9  31 -11     4052.19     3530.45    757.38 o 
  10  31 -11      364.19      639.53    696.76 o 
  11  31 -11     2723.05     2565.37   1037.69 o 
  12  31 -11     2001.25     3285.03   1127.07 o 
  13  31 -11     4380.42     7736.56   1307.67 o 
   1  32 -11      410.96      438.17    552.54 o 
   2  32 -11    14214.68    14599.02    971.21 o 
   3  32 -11     3843.88     3153.78    823.78 o 
   4  32 -11    20272.13    19595.15   1084.95 o 
   5  32 -11     6098.80     5891.71   1004.67 o 
   6  32 -11     5426.32     5230.95    777.45 o 
   7  32 -11     3186.69     3293.20    721.61 o 
   8  32 -11       30.13     -569.17    569.17 o 
   9  32 -11     2462.55     2529.19    738.19 o 
  10  32 -11       78.25     -533.17    628.03 o 
  11  32 -11      291.09     -524.38    663.21 o 
  12  32 -11      165.56     -891.52    891.52 o 
  13  32 -11     1368.00     2852.82   1126.34 o 
   1  33 -11      448.44      -36.46    871.79 o 
   2  33 -11     1275.06     1299.47    620.02 o 
   3  33 -11      861.95      621.73    595.40 o 
   4  33 -11     2274.56     1925.70    651.35 o 
   5  33 -11    12237.68    11526.31    956.09 o 
   6  33 -11     2538.15     3473.60    730.51 o 
   7  33 -11     9173.57    10077.95   1379.68 o 
   8  33 -11     1083.33     1122.30    682.28 o 
   9  33 -11     1183.47     1005.37    682.71 o 
  10  33 -11     5693.28     4306.04    849.91 o 
  11  33 -11      356.49     -319.73   1272.40 o 
  12  33 -11     3567.97     2742.53    844.77 o 
   1  34 -11     5855.92     6337.91    805.54 o 
   2  34 -11     3519.38     3345.84    712.75 o 
   3  34 -11    13398.09    11386.87    947.14 o 
   4  34 -11     5852.41     5919.58   1038.23 o 
   5  34 -11     1167.36     2253.31    683.08 o 
   6  34 -11     6990.00     7459.33   1764.65 o 
   7  34 -11     1750.81     1131.21    692.55 o 
   8  34 -11     3228.66     3326.46    780.10 o 
   9  34 -11     2386.54     4297.46   1108.95 o 
  10  34 -11      144.63      661.17    728.26 o 
  11  34 -11      580.67     1172.30    772.88 o 
   1  35 -11     6024.62     6701.55    829.30 o 
   2  35 -11     8576.17     7699.21    871.88 o 
   3  35 -11     2906.54     2636.75    763.70 o 
   4  35 -11     6234.07     6108.38   1394.28 o 
   5  35 -11     4324.18     4883.22   1426.66 o 
   6  35 -11     7219.52     6364.39    852.82 o 
   7  35 -11      779.08     1333.20    703.68 o 
   8  35 -11     2103.47     1932.18   1005.40 o 
   9  35 -11      726.15     1783.19   1185.05 o 
  10  35 -11     3050.48     3240.56   1081.08 o 
  11  35 -11     1240.16      731.11   1180.66 o 
   1  36 -11       84.93      241.05    608.53 o 
   2  36 -11     6095.14     7107.46   1057.08 o 
   3  36 -11      792.28      318.57    635.49 o 
   4  36 -11     3240.82     3394.58    765.22 o 
   5  36 -11     1659.37     1025.04    675.65 o 
   6  36 -11      902.53     2045.02    734.07 o 
   7  36 -11     1877.58     1961.36    743.54 o 
   8  36 -11     1943.24     1951.13    777.17 o 
   9  36 -11     5083.58     5690.40    904.02 o 
  10  36 -11     1647.93     2911.20    851.93 o 
   1  37 -11     4176.45     3835.50    778.13 o 
   2  37 -11     1278.06     2124.02    726.07 o 
   3  37 -11    11674.22     9922.55    966.95 o 
   4  37 -11     8115.71     7995.50    922.80 o 
   5  37 -11     3209.57     3410.55    807.72 o 
   6  37 -11     9496.23     9303.35   1161.80 o 
   7  37 -11     1407.47      -81.65    957.03 o 
   8  37 -11     1729.83     1535.20    765.14 o 
   9  37 -11      443.63      212.47    747.31 o 
   1  38 -11      265.66      761.23    672.28 o 
   2  38 -11     2147.86     2798.50    765.04 o 
   3  38 -11      704.37     1024.22   1492.30 o 
   4  38 -11     5143.62     6305.02    899.82 o 
   5  38 -11     1595.92     1328.13    733.48 o 
   6  38 -11     1915.45     2933.78    813.33 o 
   7  38 -11      437.26      302.36    948.78 o 
   8  38 -11     3962.61     3913.24    913.89 o 
   1  39 -11      162.16      870.77   1099.37 o 
   2  39 -11     5207.42     4789.96    854.67 o 
   3  39 -11     1262.49     1903.37    762.13 o 
   4  39 -11     2950.97     4298.58    835.17 o 
   5  39 -11     4987.08     5525.82   1286.38 o 
   6  39 -11     4916.68     6192.42    920.04 o 
   7  39 -11     4043.68     3563.46    855.55 o 
   1  40 -11     1815.95     1633.47    759.50 o 
   2  40 -11     1052.87      574.29    716.22 o 
   3  40 -11     6185.90     6764.49    995.47 o 
   4  40 -11     1898.91     2955.35    797.36 o 
   5  40 -11     5725.80     5563.80    928.86 o 
   6  40 -11      987.53      414.70    838.84 o 
   1  41 -11       61.16     -405.10    671.30 o 
   2  41 -11     1247.52      515.95    715.11 o 
   3  41 -11      189.63      784.57   1388.29 o 
   4  41 -11     3010.33     3283.02   1051.52 o 
   2   0 -10    16466.41    20261.38    651.65 o 
   4   0 -10     5670.21     6499.05    414.74 o 
   6   0 -10    39644.79    39822.63   1145.95 o 
   8   0 -10   102053.87    97146.57   2377.62 o 
  10   0 -10    32324.41    32212.99   1227.32 o 
  12   0 -10     5883.40     6243.91    693.12 o 
  14   0 -10     1211.12     2410.46    653.90 o 
  16   0 -10     2919.01     2144.55    724.04 o 
  18   0 -10     2538.62     2142.12    830.16 o 
   1   1 -10     2583.17     2531.30    189.53 o 
   2   1 -10    47614.99    48705.67    868.64 o 
   3   1 -10    39985.36    39156.29    719.55 o 
   4   1 -10    65579.67    67054.55   1112.59 o 
   5   1 -10    99800.46   102959.94   1655.77 o 
   6   1 -10    28309.35    29568.49    659.96 o 
   7   1 -10    28468.53    26678.31    653.30 o 
   8   1 -10     4176.90     3405.18    482.58 o 
   9   1 -10     9345.66     8534.26    486.85 o 
  10   1 -10    60230.38    55879.24   1194.37 o 
  11   1 -10    25448.83    23578.44   1022.17 o 
  12   1 -10    30146.80    28335.67    872.85 o 
  13   1 -10    13688.31    15295.36    702.66 o 
  14   1 -10    13673.63    12094.18    690.16 o 
  15   1 -10    13149.02    14876.09    756.94 o 
  16   1 -10     7867.48     8073.78   1315.84 o 
  17   1 -10     3241.77     2831.05    571.70 o 
  18   1 -10    16917.59    18015.58    944.27 o 
  19   1 -10      974.41     -197.35    821.80 o 
   0   2 -10    15017.29    15667.38    664.60 o 
   1   2 -10      960.64     1154.34    220.77 o 
   2   2 -10    12920.57    14578.05    437.74 o 
   3   2 -10      289.25      277.77    123.52 o 
   4   2 -10    55130.14    56780.47    982.70 o 
   5   2 -10       58.30      738.34    287.84 o 
   6   2 -10     4254.88     4994.06    450.21 o 
   7   2 -10    13098.75    12996.43    464.04 o 
   8   2 -10    10667.31     9927.19    833.36 o 
   9   2 -10    42166.38    42559.54    947.91 o 
  10   2 -10     6479.37     7796.43    493.45 o 
  11   2 -10     6881.51     7638.52    493.21 o 
  12   2 -10      214.01      978.70    354.35 o 
  13   2 -10     1223.43     1154.18    391.04 o 
  14   2 -10     2126.40     2552.86    454.94 o 
  15   2 -10     1103.66      948.92    547.68 o 
  16   2 -10     4981.83     6166.44    618.83 o 
  17   2 -10      492.69       -6.02    503.49 o 
  18   2 -10     2081.78     3313.25    902.81 o 
  19   2 -10      149.49     -767.18    767.18 o 
   0   3 -10    55826.55    54487.55   1483.47 o 
   1   3 -10    72984.68    78935.07   1277.28 o 
   2   3 -10    48451.55    46723.54   1286.69 o 
   3   3 -10    92553.77    94259.74   1493.57 o 
   4   3 -10     9239.16     8147.92    472.24 o 
   5   3 -10    55498.86    55520.43   1129.96 o 
   6   3 -10    53189.08    51149.62    967.07 o 
   7   3 -10     3846.75     3206.58    276.41 o 
   8   3 -10    33926.57    33350.61    786.53 o 
   9   3 -10    12090.34    11594.39    520.60 o 
  10   3 -10     1175.16     1596.20    497.48 o 
  11   3 -10    37623.42    36453.82    951.99 o 
  12   3 -10     3633.44     3701.41    438.25 o 
  13   3 -10    16235.55    14336.14    695.81 o 
  14   3 -10    18006.74    19266.01    796.64 o 
  15   3 -10      479.73      434.59    714.35 o 
  16   3 -10     6261.13     7292.38   2001.03 o 
  17   3 -10    13638.01    15002.32   1211.39 o 
  18   3 -10      632.13      686.55    792.81 o 
  19   3 -10     8188.01    10924.06   1215.84 o 
  20   3 -10      648.71       57.33    881.59 o 
   0   4 -10    17290.14    16768.06    749.30 o 
   1   4 -10    14647.17    13672.89    653.26 o 
   2   4 -10    40683.16    43562.69   1249.90 o 
   3   4 -10    51734.42    57584.44   1517.85 o 
   4   4 -10    26352.79    27658.77    562.52 o 
   5   4 -10    25399.16    26100.90    900.29 o 
   6   4 -10      911.23     1171.62    197.97 o 
   7   4 -10     7090.44     6766.57    850.40 o 
   8   4 -10     1390.00     1295.71    359.99 o 
   9   4 -10    16724.00    16649.04    679.10 o 
  10   4 -10    12831.58    11850.79    611.80 o 
  11   4 -10    10475.58    11427.72    585.34 o 
  12   4 -10     2670.85     2975.42    410.63 o 
  13   4 -10      713.15      343.00    387.90 o 
  14   4 -10     1139.78      735.04    418.35 o 
  15   4 -10     6375.48     6765.11    591.65 o 
  16   4 -10     1187.58     1500.33    506.72 o 
  17   4 -10     4609.35     5633.68    937.48 o 
  18   4 -10     2123.68     3058.66    885.12 o 
  19   4 -10     1958.47     3053.26    958.66 o 
  20   4 -10     2712.99     4395.77   1045.12 o 
   0   5 -10    57959.93    56267.16   1588.10 o 
   1   5 -10    17138.27    17979.57    772.68 o 
   2   5 -10    64561.56    63182.63   1686.09 o 
   3   5 -10    18925.82    17741.64    764.54 o 
   4   5 -10    21816.73    22548.12    857.14 o 
   5   5 -10     9089.14    10341.26    352.83 o 
   6   5 -10    14395.85    13269.19    429.96 o 
   7   5 -10    64270.52    61600.38   2592.00 o 
   8   5 -10    25579.21    24462.68    660.04 o 
   9   5 -10    17775.35    16587.82    596.18 o 
  10   5 -10    35277.60    33221.75    864.63 o 
  11   5 -10     2544.06     2605.02    385.31 o 
  12   5 -10    17976.40    18647.23    722.41 o 
  13   5 -10     5345.25     6027.99    513.74 o 
  14   5 -10     5280.93     5743.20    542.04 o 
  15   5 -10     3040.52     2766.98    506.34 o 
  16   5 -10     5536.17     7242.56    941.80 o 
  17   5 -10     1354.40     2051.72    821.40 o 
  18   5 -10    17840.51    16692.19   1360.26 o 
  19   5 -10     2254.79     2877.19    963.76 o 
  20   5 -10     3046.99     4317.41   1050.39 o 
   0   6 -10    71780.95    76306.88   2046.98 o 
   1   6 -10      150.83       62.40    266.52 o 
   2   6 -10     6197.71     6554.70    538.51 o 
   3   6 -10   125418.00   130472.50   3047.38 o 
   4   6 -10    10609.07    11514.85    649.36 o 
   5   6 -10    50069.56    52464.32    946.08 o 
   6   6 -10     8002.26     6403.18    345.27 o 
   7   6 -10     3415.29     4099.98    380.22 o 
   8   6 -10    13438.63    13986.81    514.09 o 
   9   6 -10    17323.90    17376.77    605.78 o 
  10   6 -10      287.73       41.22    416.69 o 
  11   6 -10     5580.46     4533.24    424.93 o 
  12   6 -10     1349.88     1243.99    602.53 o 
  13   6 -10     2085.80      897.32    385.94 o 
  14   6 -10     3790.65     3517.63    496.01 o 
  15   6 -10      346.32      959.58    676.06 o 
  16   6 -10     4509.22     5903.77    937.95 o 
  17   6 -10      297.50     1008.89    783.96 o 
  18   6 -10       68.36      811.08    802.07 o 
  19   6 -10     1012.56     2036.30    938.21 o 
  20   6 -10      681.29     1148.15    950.97 o 
   0   7 -10    41010.38    38388.21   1278.21 o 
   1   7 -10    59462.53    60340.84   1726.55 o 
   2   7 -10    21047.54    21851.32    895.88 o 
   3   7 -10    38821.12    41265.64   1287.26 o 
   4   7 -10    12400.71    12389.07    699.44 o 
   5   7 -10    17374.67    16377.92    649.13 o 
   6   7 -10    20002.38    19163.41    509.01 o 
   7   7 -10    30850.75    28711.68    702.67 o 
   8   7 -10     5008.71     5043.17    607.41 o 
   9   7 -10    19184.08    18318.69    625.62 o 
  10   7 -10     3386.57     3708.55    392.89 o 
  11   7 -10    10892.32    11136.89    584.43 o 
  12   7 -10     4340.78     3645.52    440.87 o 
  13   7 -10    21140.40    21488.57    817.53 o 
  14   7 -10     4391.13     3720.49    761.86 o 
  15   7 -10    10913.72    12590.66   1080.28 o 
  16   7 -10     4730.09     5073.22    928.69 o 
  17   7 -10    14990.06    14990.06   1270.76 o 
  18   7 -10     1284.77      896.72    862.68 o 
  19   7 -10    13028.58    13719.65   1340.89 o 
  20   7 -10     3258.89     5546.02   1131.03 o 
   0   8 -10     3851.07     3252.95    455.54 o 
   1   8 -10    16523.47    16704.57    800.30 o 
   2   8 -10    12849.46    13946.80    741.04 o 
   3   8 -10    14939.48    14277.55    748.84 o 
   4   8 -10    34410.67    36401.86   1215.40 o 
   5   8 -10     9596.89     8326.93    628.17 o 
   6   8 -10      181.88      -66.48    171.48 o 
   7   8 -10    22320.20    22240.62    597.17 o 
   8   8 -10     8929.59     8580.29    779.19 o 
   9   8 -10    17009.34    16358.84    591.84 o 
  10   8 -10     3614.43     3801.13    392.03 o 
  11   8 -10      847.07      166.72    326.70 o 
  12   8 -10     9643.01    10244.73    595.93 o 
  13   8 -10     1196.06       -4.06    564.78 o 
  14   8 -10     1153.32      844.96    634.80 o 
  15   8 -10     5816.95     6235.01    894.02 o 
  16   8 -10     5784.80     8615.36   1017.83 o 
  17   8 -10     4734.40     4583.81    963.38 o 
  18   8 -10       28.54     -204.29    797.01 o 
  19   8 -10     1997.52     3947.73   1034.62 o 
  20   8 -10      390.21      467.17    968.90 o 
   0   9 -10   506276.94   528103.94  11158.08 o 
   1   9 -10     1591.04     1659.70    385.78 o 
   2   9 -10    42494.20    42615.59   1406.11 o 
   3   9 -10     7152.45     6007.62    544.86 o 
   4   9 -10     6457.07     7668.27    620.88 o 
   5   9 -10    23441.47    21371.23    958.57 o 
   6   9 -10     9738.52     9691.65    476.20 o 
   7   9 -10    40841.79    38459.50    835.94 o 
   8   9 -10    24106.85    24421.45    669.79 o 
   9   9 -10     6923.66     6211.28    416.71 o 
  10   9 -10     5019.14     4706.40    415.69 o 
  11   9 -10     2290.66     2455.44    421.78 o 
  12   9 -10     8884.98     9867.67    884.69 o 
  13   9 -10     3581.06     3467.52    718.07 o 
  14   9 -10    22105.33    22132.21   1305.37 o 
  15   9 -10     3303.06     4746.66    849.26 o 
  16   9 -10    12664.87    13505.22   1206.46 o 
  17   9 -10     2066.73      874.35    832.40 o 
  18   9 -10     3911.07     3065.50    971.69 o 
  19   9 -10     2182.43     2483.20   1026.25 o 
  20   9 -10     4148.23     3852.12   1100.19 o 
   0  10 -10     5051.45     5322.55    560.52 o 
   1  10 -10    11764.86    11520.47    574.68 o 
   2  10 -10     6851.01     6355.89    575.18 o 
   3  10 -10    12690.92    11820.73    757.43 o 
   4  10 -10    19779.73    18791.78    918.34 o 
   5  10 -10    14549.58    13099.51    803.96 o 
   6  10 -10     1787.70     1833.98    312.14 o 
   7  10 -10    10984.96    11000.12    451.00 o 
   8  10 -10    20816.35    20158.28    852.90 o 
   9  10 -10    23819.24    24451.38    790.67 o 
  10  10 -10     1878.59     1659.99    353.98 o 
  11  10 -10    13019.61    12418.75    966.82 o 
  12  10 -10     3291.74     3284.18    693.21 o 
  13  10 -10     3918.17     4340.71    766.81 o 
  14  10 -10      801.91     -188.33    611.01 o 
  15  10 -10     1751.11     3291.56    822.20 o 
  16  10 -10     1418.38     1903.41    845.08 o 
  17  10 -10     2782.94     3367.12    930.10 o 
  18  10 -10       27.24     -467.74    824.71 o 
  19  10 -10     4819.38     5700.98   1141.01 o 
   0  11 -10    17236.66    19146.60    958.11 o 
   1  11 -10   112281.47   114428.12   2094.87 o 
   2  11 -10     8569.35     8914.83    701.23 o 
   3  11 -10    30243.04    28855.03   1152.14 o 
   4  11 -10    21026.63    19617.29    967.74 o 
   5  11 -10     3384.64     3535.56    507.91 o 
   6  11 -10    52547.93    51719.89   1013.05 o 
   7  11 -10    51596.69    49590.49   1461.92 o 
   8  11 -10    47658.85    46636.43   1615.49 o 
   9  11 -10    20962.44    20647.72   1100.11 o 
  10  11 -10    10218.67    10179.29    858.07 o 
  11  11 -10     8871.82     9366.44    866.54 o 
  12  11 -10     9363.56     9299.67    913.87 o 
  13  11 -10    11359.82    12754.32   1046.93 o 
  14  11 -10    12085.25    11554.85   1059.31 o 
  15  11 -10    19939.72    23617.40   1406.79 o 
  16  11 -10     6285.48     6349.63   1003.88 o 
  17  11 -10     4518.29     4789.77   1017.22 o 
  18  11 -10      166.36      480.61    886.86 o 
  19  11 -10     1574.41     2295.38   1008.19 o 
   0  12 -10    31796.74    29944.82   1238.44 o 
   1  12 -10     1006.15      952.73    280.38 o 
   2  12 -10     5698.08     6023.98    606.55 o 
   3  12 -10    14811.21    13719.99    851.64 o 
   4  12 -10     4044.73     3965.63    529.93 o 
   5  12 -10    32911.41    33674.57   1296.08 o 
   6  12 -10     2202.36     3322.81    534.57 o 
   7  12 -10    10435.46     9687.35    801.27 o 
   8  12 -10    28049.48    24850.91   1187.67 o 
   9  12 -10      119.92      278.75    491.65 o 
  10  12 -10    30073.86    30938.91   1368.52 o 
  11  12 -10     7953.56     8574.36    857.06 o 
  12  12 -10     1140.62     1174.25    637.02 o 
  13  12 -10     4053.05     4636.01    807.42 o 
  14  12 -10      415.62     -379.03    610.00 o 
  15  12 -10     2307.73     3186.94    828.17 o 
  16  12 -10      946.70     2032.27    839.85 o 
  17  12 -10      998.75     1977.60    919.91 o 
  18  12 -10     3877.14     6298.66   1134.09 o 
  19  12 -10      300.25     -454.53    926.62 o 
   0  13 -10    14982.05    16097.04    917.77 o 
   1  13 -10     5410.39     4966.70    973.85 o 
   2  13 -10    34175.14    35739.89   1366.57 o 
   3  13 -10    40105.72    38244.73   1408.51 o 
   4  13 -10    31467.64    31665.18   1278.21 o 
   5  13 -10    66548.75    63859.03   1990.94 o 
   6  13 -10     1458.29     1080.44    452.61 o 
   7  13 -10    19545.15    19557.81   1054.84 o 
   8  13 -10     5952.05     6719.42    721.96 o 
   9  13 -10      273.59     -445.74    445.74 o 
  10  13 -10     9638.15     9833.47    889.19 o 
  11  13 -10    24219.21    23580.72   1283.94 o 
  12  13 -10    15339.52    15021.35   1095.29 o 
  13  13 -10    35575.54    39117.46   1687.35 o 
  14  13 -10     2865.04     3111.48    821.92 o 
  15  13 -10    17054.31    18066.90   1324.16 o 
  16  13 -10     1332.57     1697.77    852.33 o 
  17  13 -10     2497.97     2848.68    960.55 o 
  18  13 -10     3727.31     3503.83   1051.91 o 
  19  13 -10      261.74       -2.88    931.34 o 
   0  14 -10     1509.77     1625.13    463.92 o 
   1  14 -10   157051.84   157351.88   2768.69 o 
   2  14 -10     5715.81     6197.13    592.61 o 
   3  14 -10     9998.00    10541.97    795.17 o 
   4  14 -10     3087.42     3818.36    569.17 o 
   5  14 -10      145.63     -334.07    373.78 o 
   6  14 -10    39237.81    42054.48   1520.83 o 
   7  14 -10     4521.67     5219.29    672.44 o 
   8  14 -10    13689.22    12607.73    961.66 o 
   9  14 -10     5409.46     4362.00    700.58 o 
  10  14 -10     7416.42     7187.30    824.41 o 
  11  14 -10     1969.31     1936.30    640.92 o 
  12  14 -10     2394.04     2152.25    683.60 o 
  13  14 -10     4392.52     4054.90    807.37 o 
  14  14 -10     1493.04     2039.32    788.85 o 
  15  14 -10      873.78     1450.47    801.04 o 
  16  14 -10      160.45      -95.31    796.90 o 
  17  14 -10       25.93     -696.92    812.39 o 
  18  14 -10      892.35     2175.87   1014.07 o 
  19  14 -10     1129.31     1640.72   1042.80 o 
   0  15 -10    12668.59    11933.73    904.82 o 
   1  15 -10     4583.46     4737.97    992.71 o 
   2  15 -10    22902.01    23067.07    812.05 o 
   3  15 -10     2953.54     2831.94    553.19 o 
   4  15 -10    42525.55    44062.95   1584.43 o 
   5  15 -10    18028.12    18736.88   1035.93 o 
   6  15 -10    47859.79    46481.26   1690.67 o 
   7  15 -10     1244.61     1563.90    538.52 o 
   8  15 -10     3709.52     4093.81    676.24 o 
   9  15 -10     5439.19     4989.89    728.64 o 
  10  15 -10    20489.44    18735.39   1174.94 o 
  11  15 -10    23440.94    24113.18   1314.42 o 
  12  15 -10    32294.38    36189.84   1625.23 o 
  13  15 -10     2780.55     2928.14    792.17 o 
  14  15 -10    29970.16    32661.10   1629.47 o 
  15  15 -10       93.54     -314.70    724.46 o 
  16  15 -10    13578.75    14418.40   1312.70 o 
  17  15 -10     4086.73     8257.53   1166.56 o 
  18  15 -10     3245.95     3425.40   1082.08 o 
  19  15 -10     8414.51    10919.30   1382.69 o 
   0  16 -10    81833.53    84031.48   2496.24 o 
   1  16 -10    18011.45    16650.64    736.56 o 
   2  16 -10    36460.53    36436.04   1050.27 o 
   3  16 -10      909.84      907.60    452.79 o 
   4  16 -10     1523.52     1614.82    506.65 o 
   5  16 -10    11451.03    11628.19    902.87 o 
   6  16 -10     2511.54     2984.71    592.32 o 
   7  16 -10    24675.33    23442.51   1231.45 o 
   8  16 -10     5680.22     5300.19    729.84 o 
   9  16 -10    11935.46    12161.46    984.01 o 
  10  16 -10     9535.16     9869.50    947.62 o 
  11  16 -10     6801.37     6861.30    867.47 o 
  12  16 -10    13113.18    11630.71   1074.43 o 
  13  16 -10     4727.28     4318.61    858.99 o 
  14  16 -10     7011.15     7462.21   1025.93 o 
  15  16 -10     3894.63     5102.52    969.91 o 
  16  16 -10     1886.45     3233.26    931.70 o 
  17  16 -10     2469.73     3983.15   1047.42 o 
  18  16 -10     1243.09     2976.99   1083.11 o 
  19  16 -10      742.98     -178.98   1006.03 o 
   0  17 -10   103563.98   101800.85   2890.72 o 
   1  17 -10     3870.00     4828.49    476.00 o 
   2  17 -10    55075.98    52643.56   1338.18 o 
   3  17 -10    14941.96    15880.26   1128.64 o 
   4  17 -10     6978.06     7069.17    756.25 o 
   5  17 -10    65686.66    62960.74   2103.37 o 
   6  17 -10     8884.23     9890.83    872.79 o 
   7  17 -10    18723.36    17979.57   1133.46 o 
   8  17 -10     6075.30     6347.64    788.08 o 
   9  17 -10     7173.46     7579.46    853.15 o 
  10  17 -10     4611.77     4565.41    781.13 o 
  11  17 -10    15548.98    15665.32   1169.10 o 
  12  17 -10     2175.19     2449.02    761.06 o 
  13  17 -10     8287.31     8663.85   1018.08 o 
  14  17 -10     5724.58     6582.37    996.04 o 
  15  17 -10     6861.92     7994.43   1076.82 o 
  16  17 -10      182.02      352.65    856.90 o 
  17  17 -10     6840.20    10235.43   1284.14 o 
  18  17 -10     3344.49     3451.10   1074.78 o 
   0  18 -10   149399.42   148093.23   3841.61 o 
   1  18 -10    14343.34    14560.48    729.35 o 
   2  18 -10    43912.08    44238.79   1198.57 o 
   3  18 -10    21515.98    22587.58    863.34 o 
   4  18 -10    23836.61    21702.44   1205.20 o 
   5  18 -10    22234.87    20802.32   1210.70 o 
   6  18 -10    29308.12    27843.62   1362.78 o 
   7  18 -10     5989.62     5585.13    770.21 o 
   8  18 -10    11756.36    12549.51   1005.56 o 
   9  18 -10     1202.24     1373.97    625.62 o 
  10  18 -10     2858.49     2466.67    674.44 o 
  11  18 -10       27.13      244.28    628.45 o 
  12  18 -10    22425.63    20958.30   1370.46 o 
  13  18 -10     2793.42     1550.38    782.36 o 
  14  18 -10     7777.47     8759.54   1102.97 o 
  15  18 -10     2910.78     2265.47    903.14 o 
  16  18 -10    10130.93    11837.58   1288.98 o 
  17  18 -10     2218.90     3867.60   1070.79 o 
  18  18 -10      859.10     -362.68    940.23 o 
   0  19 -10     1901.06     1707.14    582.43 o 
   1  19 -10    48163.88    47851.84   1880.98 o 
   2  19 -10     2377.45     2891.10    454.46 o 
   3  19 -10    24561.24    22538.62    882.88 o 
   4  19 -10    13456.60    12169.71    988.94 o 
   5  19 -10      594.02     -467.40    467.40 o 
   6  19 -10     8838.18     9350.50    899.69 o 
   7  19 -10     8524.04     9119.13    922.38 o 
   8  19 -10     5573.19     4263.51    744.47 o 
   9  19 -10     4928.23     5159.77    807.88 o 
  10  19 -10    32104.67    33405.24   1577.21 o 
  11  19 -10     6839.13     4706.09    859.85 o 
  12  19 -10    11354.46    10535.94   1100.45 o 
  13  19 -10     3676.81     3936.35    895.80 o 
  14  19 -10     3741.74     5523.47   1008.86 o 
  15  19 -10     1112.96     1049.98    857.39 o 
  16  19 -10     8771.58    10531.69   1279.89 o 
  17  19 -10     1663.01     1478.80    986.00 o 
  18  19 -10     7842.96     6336.42   1267.59 o 
   0  20 -10    67755.65    66789.17   2273.45 o 
   1  20 -10    34688.93    36080.54   1118.06 o 
   2  20 -10     9483.77     9730.17    647.71 o 
   3  20 -10    34187.70    34837.18   1246.12 o 
   4  20 -10     7381.34     6973.42    598.49 o 
   5  20 -10    13159.98    11801.48   1001.55 o 
   6  20 -10    17400.85    16255.31   1124.75 o 
   7  20 -10     4462.82     4553.99    743.97 o 
   8  20 -10     2306.58     2064.70    679.10 o 
   9  20 -10       54.69     -546.20    546.20 o 
  10  20 -10      391.30      852.39    650.27 o 
  11  20 -10     9094.07    10393.70   1063.40 o 
  12  20 -10     3047.86     3025.35    845.66 o 
  13  20 -10    15426.38    14641.77   1285.65 o 
  14  20 -10     1656.05      593.54    820.92 o 
  15  20 -10     9814.63    12801.19   1311.10 o 
  16  20 -10     3548.71     2490.57   1003.21 o 
  17  20 -10     1551.41     3363.72   1065.11 o 
  18  20 -10     2044.92     3269.56   1148.88 o 
   0  21 -10    27480.78    29106.13   1444.16 o 
   1  21 -10     2354.13     3062.34    686.78 o 
   2  21 -10    14093.23    13085.97    750.21 o 
   3  21 -10      776.13     1004.87    551.24 o 
   4  21 -10      603.70      736.48    389.26 o 
   5  21 -10     3096.04     3741.99    724.28 o 
   6  21 -10    10578.32    10785.54    990.65 o 
   7  21 -10     1605.05     1080.79    619.02 o 
   8  21 -10     1762.04      755.85    609.60 o 
   9  21 -10     9349.36     9604.60   1015.33 o 
  10  21 -10    12940.78    13891.67   1167.72 o 
  11  21 -10     8689.60     7103.29   1011.85 o 
  12  21 -10     3396.92     3389.62    873.34 o 
  13  21 -10     2584.15     2877.02    880.18 o 
  14  21 -10    10338.85    11518.29   1249.10 o 
  15  21 -10      187.90      238.19    864.31 o 
  16  21 -10     6290.56     7022.36   1191.10 o 
  17  21 -10     3057.07     2703.28   1065.23 o 
   0  22 -10     9937.37    10099.56    974.37 o 
   1  22 -10    55294.61    55136.07   1452.03 o 
   2  22 -10    29464.03    29742.57   1101.88 o 
   3  22 -10     4021.57     4649.93   1222.28 o 
   4  22 -10    47754.36    46320.68   1341.19 o 
   5  22 -10    11248.75    10166.57    986.39 o 
   6  22 -10    18079.88    20323.84   1275.45 o 
   7  22 -10     6905.59     7224.76    901.46 o 
   8  22 -10    14543.19    14597.76   1191.68 o 
   9  22 -10     2187.96     1576.97    709.56 o 
  10  22 -10     3252.86     3342.35    832.96 o 
  11  22 -10     3077.77     3636.44    879.86 o 
  12  22 -10     4310.21     3045.93    876.77 o 
  13  22 -10     1311.20     1362.29    837.41 o 
  14  22 -10     1184.45      514.43    828.40 o 
  15  22 -10     2391.86     2412.79    977.63 o 
  16  22 -10     2960.68     3201.70   1078.30 o 
  17  22 -10     2562.78     3964.92   1160.86 o 
   0  23 -10    25907.75    24507.32   1405.53 o 
   1  23 -10    14925.53    15172.15   1327.94 o 
   2  23 -10    23297.82    22508.09    954.81 o 
   3  23 -10     9608.39     9513.54   1731.77 o 
   4  23 -10     7002.10     6861.95    839.13 o 
   5  23 -10     1393.67     1316.52    457.15 o 
   6  23 -10    10244.50     9783.24   1002.79 o 
   7  23 -10      967.16     1361.72    667.74 o 
   8  23 -10     5849.06     5869.38    885.93 o 
   9  23 -10     4994.17     4660.80    865.87 o 
  10  23 -10     2217.61     2437.57    805.55 o 
  11  23 -10     6868.54     7442.84   1048.20 o 
  12  23 -10     5375.74     5991.85   1021.58 o 
  13  23 -10     2168.79     2958.24    934.88 o 
  14  23 -10     5202.36     5837.20   1094.30 o 
  15  23 -10     4725.77     5415.63   1137.38 o 
  16  23 -10     5096.75     5319.02   1185.35 o 
  17  23 -10     5954.78     6805.73   1275.42 o 
   0  24 -10     7469.56     6458.55    868.92 o 
   1  24 -10     6711.30     5594.95    596.20 o 
   2  24 -10     1462.67     1150.92    446.47 o 
   3  24 -10    37541.97    37599.13   1678.41 o 
   4  24 -10      613.42      562.47    426.86 o 
   5  24 -10    29564.52    29726.13   1413.61 o 
   6  24 -10      969.00      984.26    666.94 o 
   7  24 -10    12196.73    12084.33   1113.40 o 
   8  24 -10      965.13     1033.78    690.01 o 
   9  24 -10     5264.12     4920.64    903.11 o 
  10  24 -10     4204.49     5191.34    946.91 o 
  11  24 -10     8913.46     8836.94   1114.59 o 
  12  24 -10     1852.74     3260.13    912.87 o 
  13  24 -10     3765.62     3425.00    961.74 o 
  14  24 -10     4077.75     4507.66   1054.38 o 
  15  24 -10     3150.80     5069.58   1157.27 o 
  16  24 -10     2808.42     3639.88   1119.81 o 
   0  25 -10    21826.49    18680.96   1305.48 o 
   1  25 -10    27068.52    26092.00   1047.57 o 
   2  25 -10     9333.36     8959.77    705.81 o 
   3  25 -10     5023.54     3783.52    566.75 o 
   4  25 -10     7035.77     7711.33    677.00 o 
   5  25 -10    26555.01    26931.49   1092.35 o 
   6  25 -10     7824.58     6901.60   1551.15 o 
   7  25 -10    30281.02    29839.84   1630.62 o 
   8  25 -10      152.99      763.95    691.04 o 
   9  25 -10      680.75     1562.43    756.38 o 
  10  25 -10      105.13      443.49    724.65 o 
  11  25 -10     1182.78     -286.61    723.44 o 
  12  25 -10      268.64      132.57    788.07 o 
  13  25 -10     9616.36    11320.13   1309.09 o 
  14  25 -10      996.31     -277.24    877.59 o 
  15  25 -10     6971.04     6446.74   1213.06 o 
  16  25 -10     1434.08     2764.27   1122.33 o 
   0  26 -10    17594.19    17967.42   1302.96 o 
   1  26 -10      384.51      880.16    461.55 o 
   2  26 -10    19858.95    18771.77    938.48 o 
   3  26 -10    12513.39    12286.04    806.99 o 
   4  26 -10    27903.64    25346.88   1437.34 o 
   5  26 -10    15022.45    15715.58    893.14 o 
   6  26 -10     6464.03     7051.48   1070.54 o 
   7  26 -10     2944.30     2418.33    783.04 o 
   8  26 -10       92.93     -221.12    663.54 o 
   9  26 -10     2414.17     2402.37    831.13 o 
  10  26 -10     5257.83     4792.35    962.17 o 
  11  26 -10    11487.17    11964.22   1267.43 o 
  12  26 -10     9639.74    10847.46   1254.99 o 
  13  26 -10     8342.68     9128.36   1247.35 o 
  14  26 -10      649.39     -195.16    854.09 o 
  15  26 -10     3599.57     3227.76   1099.44 o 
  16  26 -10     2665.35     2421.62   1144.69 o 
   0  27 -10     8694.71    10504.39   1085.47 o 
   1  27 -10    19155.92    18588.44   1157.58 o 
   2  27 -10     5214.09     4095.17    601.72 o 
   3  27 -10     3919.39     4107.50    656.93 o 
   4  27 -10    19811.60    20333.17   1239.70 o 
   5  27 -10     5135.48     4264.36    629.26 o 
   6  27 -10    15429.47    14002.07    896.19 o 
   7  27 -10      494.76     -464.32    464.32 o 
   8  27 -10     5429.63     4184.85    932.93 o 
   9  27 -10     6402.48     6133.20   1020.43 o 
  10  27 -10       39.91     -474.39    723.01 o 
  11  27 -10     4284.52     4066.28    990.58 o 
  12  27 -10     3135.21     5177.19   1087.03 o 
  13  27 -10    11028.48    12403.85   1369.43 o 
  14  27 -10     3979.35     2834.82   1082.02 o 
  15  27 -10    12853.50    17725.48   1641.97 o 
   0  28 -10      135.02      455.07    676.99 o 
   1  28 -10    55568.72    53392.26   1577.87 o 
   2  28 -10    13627.43    13084.63    863.67 o 
   3  28 -10    19159.02    17172.55   1348.69 o 
   4  28 -10    22196.82    21911.35   1176.55 o 
   5  28 -10     1856.52     1885.98    567.05 o 
   6  28 -10     3400.64     3173.13    643.18 o 
   7  28 -10     1304.60     1217.34    567.92 o 
   8  28 -10     3337.47     3661.39    908.71 o 
   9  28 -10     2851.55     4772.03    993.95 o 
  10  28 -10     1471.26      162.69    812.21 o 
  11  28 -10     8574.47     9439.84   1219.23 o 
  12  28 -10     3586.12     4834.57   1102.04 o 
  13  28 -10     1289.56     -256.58    906.75 o 
  14  28 -10      551.72      991.17    955.48 o 
  15  28 -10      129.29     1088.76   1006.48 o 
   0  29 -10     6537.20     6943.75   1013.96 o 
   1  29 -10      621.60      768.30    630.89 o 
   2  29 -10     1488.31     1002.72    536.22 o 
   3  29 -10    15459.22    15239.93    923.88 o 
   4  29 -10     4169.67     2600.90    595.43 o 
   5  29 -10     9634.71    10539.49    835.79 o 
   6  29 -10     9632.33     9404.15   1031.01 o 
   7  29 -10     1547.72     1478.25    590.84 o 
   8  29 -10     1557.80     1626.44    614.36 o 
   9  29 -10     6602.37     8677.03   1167.54 o 
  10  29 -10     2850.91     2619.50    959.85 o 
  11  29 -10     5867.04     8782.47   1208.56 o 
  12  29 -10    10849.98    12110.34   1401.29 o 
  13  29 -10     2279.31     1800.00    993.37 o 
  14  29 -10    13252.74    16527.16   1580.77 o 
  15  29 -10       45.37     -102.73    981.33 o 
   0  30 -10    88105.89    85722.26   3006.35 o 
   1  30 -10    26302.52    26802.08   1911.81 o 
   2  30 -10    16957.52    16525.41    980.12 o 
   3  30 -10    38579.88    39603.66   1382.12 o 
   4  30 -10     2682.25     2512.54    604.12 o 
   5  30 -10    17192.87    15922.14    984.51 o 
   6  30 -10      646.10      840.03    562.75 o 
   7  30 -10     7536.45     7092.63    785.28 o 
   8  30 -10     3214.31     2756.17    677.96 o 
   9  30 -10       85.24     -291.04    584.56 o 
  10  30 -10     1767.90      724.83    898.30 o 
  11  30 -10      332.64     -298.29    827.08 o 
  12  30 -10     4353.18     3461.53   1115.09 o 
  13  30 -10      869.60      671.76    987.56 o 
  14  30 -10       62.97      380.16   1014.63 o 
   0  31 -10    21395.92    21291.57   1549.48 o 
   1  31 -10    12960.65    12707.75    897.21 o 
   2  31 -10    14288.30    13285.57   1287.20 o 
   3  31 -10      313.68      281.03    606.01 o 
   4  31 -10     6047.90     5857.63    734.73 o 
   5  31 -10     8492.67     9453.13    834.08 o 
   6  31 -10     1838.64     1747.20    608.34 o 
   7  31 -10    12384.21    11398.12    917.89 o 
   8  31 -10       61.32      100.77    606.20 o 
   9  31 -10     1452.41     1796.11    683.55 o 
  10  31 -10     1870.00     1217.35    674.50 o 
  11  31 -10     3349.01     2627.86   1045.81 o 
  12  31 -10     2567.32     5275.49   1193.18 o 
  13  31 -10    10735.95    10923.53   1441.87 o 
  14  31 -10     1514.00     3331.96   1163.99 o 
   0  32 -10    62089.54    59357.17   2469.08 o 
   1  32 -10     9550.85     8907.79    828.33 o 
   2  32 -10    42673.19    39727.84   1432.22 o 
   3  32 -10      744.91     1296.14    594.18 o 
   4  32 -10    10664.69     9846.24    901.08 o 
   5  32 -10     2609.42     2952.18    660.88 o 
   6  32 -10    10423.96    10995.96    914.26 o 
   7  32 -10     2385.65      889.40    617.00 o 
   8  32 -10     2366.29     2077.43    691.07 o 
   9  32 -10     8178.01     8908.96    919.41 o 
  10  32 -10     2110.33     1487.50    702.23 o 
  11  32 -10      602.45      101.98    916.30 o 
  12  32 -10     7776.84     8381.82   1363.07 o 
  13  32 -10     1020.15     1912.78   1089.27 o 
   0  33 -10    15657.76    15384.99   1422.61 o 
   1  33 -10    22849.68    24156.19   1162.78 o 
   2  33 -10     8695.51     8947.80    843.08 o 
   3  33 -10     3570.40     4324.33    725.11 o 
   4  33 -10     1471.11     1076.51    598.16 o 
   5  33 -10      390.04      693.63    815.76 o 
   6  33 -10     7843.69     9107.24   1254.52 o 
   7  33 -10     1451.22     1359.98    675.10 o 
   8  33 -10     3981.46     3217.23   1259.83 o 
   9  33 -10      188.14       34.59   1557.43 o 
  10  33 -10      280.55      761.17    696.20 o 
  11  33 -10      954.56     1029.78    726.50 o 
  12  33 -10     5821.94     3500.88   1166.01 o 
   0  34 -10    13412.05    12500.58   1340.89 o 
   1  34 -10    42505.15    42446.53   1519.44 o 
   2  34 -10     1594.23     1675.18    634.70 o 
   3  34 -10    11915.38    10789.13    926.88 o 
   4  34 -10      944.55      723.69    603.95 o 
   5  34 -10     7933.53     8671.38   1280.40 o 
   6  34 -10      251.78      233.92    831.58 o 
   7  34 -10    19659.25    20599.88   1184.07 o 
   8  34 -10     1046.51     1462.62    702.50 o 
   9  34 -10     5271.71     5118.82   1470.19 o 
  10  34 -10      379.38     -555.60    665.07 o 
  11  34 -10      888.83     1295.65    750.04 o 
  12  34 -10      925.23     1840.10    817.47 o 
   0  35 -10    13904.55    12712.14   1365.88 o 
   1  35 -10     7194.91     8644.28    875.80 o 
   2  35 -10     1106.53      843.37    620.23 o 
   3  35 -10     2644.91     3201.63    714.16 o 
   4  35 -10      609.21      214.72    599.88 o 
   5  35 -10     1293.29      484.97    627.30 o 
   6  35 -10     1285.07     1732.47   1179.66 o 
   7  35 -10     1313.29     2665.13    725.18 o 
   8  35 -10      580.62      843.89    679.02 o 
   9  35 -10      196.48      473.67    692.28 o 
  10  35 -10      984.35     2026.89    784.28 o 
  11  35 -10     2444.50     3036.53    834.03 o 
   0  36 -10     7085.69     5892.30   1144.56 o 
   1  36 -10    24214.20    23363.29   1216.27 o 
   2  36 -10     5566.31     5110.52   1430.09 o 
   3  36 -10     1704.15     1888.91    686.61 o 
   4  36 -10     7237.86     5601.91   1747.84 o 
   5  36 -10     1399.10     1994.95    808.06 o 
   6  36 -10    22561.80    21756.55   1202.06 o 
   7  36 -10       27.23      286.24    653.42 o 
   8  36 -10    18016.32    15991.66   1148.16 o 
   9  36 -10     2756.33     3327.70    815.89 o 
  10  36 -10     3841.51     3802.14    859.51 o 
   0  37 -10       90.21     1156.55    934.17 o 
   1  37 -10     4994.26     4249.36   1020.04 o 
   2  37 -10     3363.69     4809.48    793.00 o 
   3  37 -10      604.60     1332.26    691.28 o 
   4  37 -10      166.64      324.14    948.80 o 
   5  37 -10     3874.10     3820.82    784.38 o 
   6  37 -10     4057.84     5219.75    846.09 o 
   7  37 -10     4953.22     6377.94    990.63 o 
   8  37 -10     6638.18     7652.10    965.02 o 
   9  37 -10      112.66      194.01    705.03 o 
  10  37 -10     3965.78     6564.59    956.63 o 
   0  38 -10    19875.32    18829.26   1678.53 o 
   1  38 -10     2971.48     3366.76    766.29 o 
   2  38 -10     3736.32     4646.18   1066.63 o 
   3  38 -10     8099.89     8582.09    935.74 o 
   4  38 -10       88.93       28.70    782.31 o 
   5  38 -10    11174.81    10809.90   1118.29 o 
   6  38 -10       97.62      732.54    697.49 o 
   7  38 -10     4295.62     4605.69    860.77 o 
   8  38 -10     7725.15     8993.76    992.34 o 
   9  38 -10     2066.22     2001.18    811.49 o 
   0  39 -10      266.32     -160.36    888.22 o 
   1  39 -10     4573.21     5273.43   1907.08 o 
   2  39 -10     4578.63     5987.69    874.16 o 
   3  39 -10      796.22      877.03    712.19 o 
   4  39 -10      117.18     1360.33   1108.92 o 
   5  39 -10     3173.50     2784.62    805.34 o 
   6  39 -10     9322.29     9332.55    999.16 o 
   7  39 -10     5901.37     5762.24    930.03 o 
   8  39 -10     1339.22     2445.38    887.53 o 
   0  40 -10     4135.06     5464.25   1229.50 o 
   1  40 -10     7418.17     7271.17    921.19 o 
   2  40 -10     9547.42     9770.83    992.70 o 
   3  40 -10     1119.13     2156.98    765.60 o 
   4  40 -10    15287.17    15456.69   1160.03 o 
   5  40 -10     1129.97     1012.92    747.63 o 
   6  40 -10     3522.46     3460.85    845.71 o 
   0  41 -10       37.90      977.93   1042.24 o 
   1  41 -10     1245.24     1862.71    751.62 o 
   2  41 -10      172.48       78.98    686.99 o 
   3  41 -10     3175.57     3292.36    824.09 o 
   4  41 -10     4950.93     4991.64    887.00 o 
   5  41 -10     1222.28     2873.82    827.38 o 
   0  42 -10    12824.92    14411.30   1601.51 o 
   1  42 -10     4050.79     3840.47    851.44 o 
   2  42 -10    13266.26    14739.67   2644.71 o 
   3  42 -10    16219.40    17584.31   1236.52 o 
   2   0  -9     4643.55     6030.96    356.68 o 
   4   0  -9      330.85      498.07    199.18 o 
   6   0  -9    53723.66    51309.86   1368.06 o 
   8   0  -9    39578.30    37829.28   1191.45 o 
  10   0  -9    36104.65    33830.09   1231.56 o 
  12   0  -9    57178.39    56223.72   1776.06 o 
  14   0  -9    38996.15    38032.25   1531.83 o 
  16   0  -9     6428.20     7475.80    895.82 o 
  18   0  -9     3153.96     1749.90    832.03 o 
  20   0  -9     7770.71     9584.09   1204.48 o 
   1   1  -9    15694.22    17429.36    421.59 o 
   2   1  -9    71389.55    76551.64   1238.42 o 
   3   1  -9    88908.96    91507.38   1442.41 o 
   4   1  -9    53392.59    53202.91    928.73 o 
   5   1  -9    87174.07    86032.03   1432.01 o 
   6   1  -9     6912.46     7024.79    350.97 o 
   7   1  -9     6033.36     6319.74    363.00 o 
   8   1  -9     1734.54     1595.11    260.78 o 
   9   1  -9    21155.36    19941.64    942.12 o 
  10   1  -9      393.01      807.77    302.35 o 
  11   1  -9     1877.36     2289.11    798.26 o 
  12   1  -9     5298.72     5561.93    669.03 o 
  13   1  -9      961.78     1104.63    398.95 o 
  14   1  -9     5485.64     6756.13    566.17 o 
  15   1  -9     8875.03     9670.82    653.64 o 
  16   1  -9     4370.71     4878.59    589.20 o 
  17   1  -9     2441.98     2321.40    676.43 o 
  18   1  -9      598.88      595.20    628.23 o 
  19   1  -9      445.98      709.53    585.09 o 
  20   1  -9     2633.80     3962.45   1021.09 o 
   1   2  -9     4094.39     4042.93    360.24 o 
   2   2  -9     4046.44     4612.63    393.07 o 
   3   2  -9    11404.66    11409.03    321.07 o 
   4   2  -9     9357.83     9638.15    319.89 o 
   5   2  -9    18539.27    16691.56    460.03 o 
   6   2  -9    22612.06    24095.62    575.03 o 
   7   2  -9    33378.27    32140.09    723.88 o 
   8   2  -9     5675.30     5731.80    356.97 o 
   9   2  -9    45264.46    42368.15    967.61 o 
  10   2  -9    18406.96    17056.54    636.17 o 
  11   2  -9    30969.09    30843.82   1370.52 o 
  12   2  -9    11557.11    11622.39    621.45 o 
  13   2  -9    36505.17    34934.50   1002.53 o 
  14   2  -9     9400.29     9693.46    622.00 o 
  15   2  -9     5368.73     5870.21   1498.82 o 
  16   2  -9     1581.18     1265.95    495.27 o 
  17   2  -9     2315.55     1721.82    549.33 o 
  18   2  -9     1617.62     1507.96    574.15 o 
  19   2  -9     4394.41     4824.49    709.71 o 
  20   2  -9     4603.77     3857.15   1020.85 o 
   1   3  -9     1892.05     1694.01    291.07 o 
   2   3  -9     6784.23     6804.24    457.53 o 
   3   3  -9    30807.46    32802.73    783.56 o 
   4   3  -9    21535.06    22243.79    492.52 o 
   5   3  -9    20557.34    20248.65    491.83 o 
   6   3  -9     9935.49     9707.24    384.24 o 
   7   3  -9     7410.66     7318.19    378.13 o 
   8   3  -9    49349.54    46522.99    968.87 o 
   9   3  -9     6255.00     6755.53    825.98 o 
  10   3  -9    13806.09    13794.13    586.48 o 
  11   3  -9     4619.45     6314.57    684.50 o 
  12   3  -9     5065.43     5572.42    472.55 o 
  13   3  -9      553.02      543.34    377.32 o 
  14   3  -9    15034.73    15163.42    977.88 o 
  15   3  -9    12821.08    12991.69    746.34 o 
  16   3  -9    21338.09    23028.33   1931.23 o 
  17   3  -9     1982.47      711.72    510.00 o 
  18   3  -9      513.90      402.24    552.30 o 
  19   3  -9      918.76     2442.51    915.79 o 
  20   3  -9     2640.55     -110.16    861.57 o 
   1   4  -9    12209.37    12971.15    625.52 o 
   2   4  -9       94.92      294.80    230.44 o 
   3   4  -9      309.14      -46.97    212.04 o 
   4   4  -9    52463.81    53217.83    935.30 o 
   5   4  -9     9118.71     7963.63    327.00 o 
   6   4  -9    40659.45    37672.27    992.03 o 
   7   4  -9     4381.74     4424.28    293.07 o 
   8   4  -9    13387.10    13002.58    505.98 o 
   9   4  -9     4043.91     3546.79    347.87 o 
  10   4  -9    11216.55    10525.70    536.05 o 
  11   4  -9    21956.38    23009.16    754.15 o 
  12   4  -9     1483.31     1296.02    545.97 o 
  13   4  -9     7244.16     9097.18    577.98 o 
  14   4  -9     2969.99     3656.96    592.22 o 
  15   4  -9     1382.32     2454.65    488.94 o 
  16   4  -9     6541.43     8135.45    659.85 o 
  17   4  -9     2704.43     3362.62    676.80 o 
  18   4  -9     5525.51     5657.46    692.89 o 
  19   4  -9     7551.23     7666.06   1126.81 o 
  20   4  -9     5105.82     6611.21   1130.89 o 
   1   5  -9      579.11      159.73    234.47 o 
   2   5  -9    24853.83    24900.19    881.55 o 
   3   5  -9    15971.14    15602.17    694.51 o 
   4   5  -9    35120.45    34025.64    656.25 o 
   5   5  -9     5152.70     5120.16    255.23 o 
   6   5  -9     6359.01     5833.45    439.49 o 
   7   5  -9     2488.96     2787.86    265.96 o 
   8   5  -9    21841.09    22255.56    628.92 o 
   9   5  -9    12455.97    11524.56    519.80 o 
  10   5  -9     6234.71     6228.26    431.57 o 
  11   5  -9     4208.83     3869.44    955.70 o 
  12   5  -9     2991.55     2924.80    415.50 o 
  13   5  -9    21248.57    21377.93    808.71 o 
  14   5  -9      820.52     1106.89    419.96 o 
  15   5  -9    15844.07    14009.08   1124.75 o 
  16   5  -9     3129.93     2726.54    544.83 o 
  17   5  -9     5669.69     5845.54    662.72 o 
  18   5  -9     1207.44     2686.49    895.49 o 
  19   5  -9     2467.39     3358.28    981.56 o 
  20   5  -9      679.44     1229.64    941.55 o 
   1   6  -9    10701.15    12004.10    642.14 o 
   2   6  -9    23429.39    21485.83    845.68 o 
   3   6  -9    21745.07    22643.59    862.87 o 
   4   6  -9    25059.44    24450.47    905.96 o 
   5   6  -9   120586.49   119447.15   1903.11 o 
   6   6  -9     2662.04     2926.95    237.98 o 
   7   6  -9    59012.82    59209.03   1130.23 o 
   8   6  -9    12377.40    10479.52    468.71 o 
   9   6  -9     4748.70     4852.28    629.29 o 
  10   6  -9    11583.10    11697.54    559.83 o 
  11   6  -9      516.81      875.45    334.15 o 
  12   6  -9    10673.34    10387.78    572.60 o 
  13   6  -9     2738.26     2488.49    456.10 o 
  14   6  -9     1749.27     2592.05    472.44 o 
  15   6  -9     3853.96     3925.15    614.27 o 
  16   6  -9     3827.20     5430.93    602.12 o 
  17   6  -9    10597.47    10808.08   1122.41 o 
  18   6  -9    18662.42    22317.76   1489.65 o 
  19   6  -9     6475.82     7150.14   1122.02 o 
  20   6  -9    12930.64    15645.95   1433.15 o 
   1   7  -9    34993.68    35001.37   1168.64 o 
   2   7  -9    16575.06    16014.30    758.35 o 
   3   7  -9   127853.21   128128.80   2990.08 o 
   4   7  -9    15956.66    16347.00    754.45 o 
   5   7  -9    26191.83    26409.13    582.75 o 
   6   7  -9    46119.35    44742.00    885.05 o 
   7   7  -9     7322.44     7856.55    395.47 o 
   8   7  -9     7158.57     6182.42    603.02 o 
   9   7  -9    15504.74    14060.83    630.16 o 
  10   7  -9    24140.07    25071.41    896.91 o 
  11   7  -9    13643.05    14129.39    647.08 o 
  12   7  -9     2592.20     2718.88    738.48 o 
  13   7  -9     2330.06     3099.92    451.00 o 
  14   7  -9     7467.76     7664.96    819.85 o 
  15   7  -9      204.36     -206.14    781.64 o 
  16   7  -9     6839.02     7627.46   1005.18 o 
  17   7  -9     2653.23     3840.06    906.70 o 
  18   7  -9      962.01     2618.93    934.34 o 
  19   7  -9     4432.50     4900.19   1079.63 o 
  20   7  -9      203.55      337.54    930.95 o 
   1   8  -9    10620.86    10611.62    667.26 o 
   2   8  -9     4049.47     3855.81    450.98 o 
   3   8  -9    24831.33    24347.78    969.34 o 
   4   8  -9    14512.42    14248.33    740.70 o 
   5   8  -9    58273.89    59212.89   1054.38 o 
   6   8  -9     5055.26     5569.01    625.79 o 
   7   8  -9    87133.76    86331.13   1517.79 o 
   8   8  -9     2859.16     3002.87    309.50 o 
   9   8  -9    18788.54    18228.03    627.30 o 
  10   8  -9     3973.87     3945.21    391.72 o 
  11   8  -9    19167.75    18583.10    794.57 o 
  12   8  -9     6309.38     6608.67    507.04 o 
  13   8  -9     9879.79    11323.49    641.22 o 
  14   8  -9      719.62      617.42    450.56 o 
  15   8  -9     2652.30     2751.20    897.82 o 
  16   8  -9     7306.06     7754.80   1010.87 o 
  17   8  -9    25785.49    27948.72   1577.79 o 
  18   8  -9     8897.11     9114.91   1165.32 o 
  19   8  -9    17981.80    21791.37   1561.51 o 
  20   8  -9     1803.43     2575.80   1042.09 o 
   1   9  -9     6007.63     6556.17    548.24 o 
   2   9  -9   147081.47   152968.58   3590.62 o 
   3   9  -9    13076.60    12634.90    729.93 o 
   4   9  -9    10469.57    10700.01    681.38 o 
   5   9  -9     7803.40     7250.40    657.12 o 
   6   9  -9    30643.37    31017.42    698.15 o 
   7   9  -9    38636.88    39222.78   1219.58 o 
   8   9  -9     9539.21     9836.26    636.78 o 
   9   9  -9     8056.13     7580.23    438.50 o 
  10   9  -9    26223.56    26171.74    782.18 o 
  11   9  -9     6406.25     6476.81    525.87 o 
  12   9  -9     2213.40     2199.73    408.01 o 
  13   9  -9      925.25      782.92    424.92 o 
  14   9  -9      980.33     1262.72    433.72 o 
  15   9  -9     1212.64     1111.97    717.02 o 
  16   9  -9     1695.34     1429.73    779.52 o 
  17   9  -9      985.60      905.35    834.37 o 
  18   9  -9     1059.51     1316.69    883.91 o 
  19   9  -9     1224.46     1570.35    976.90 o 
  20   9  -9      518.79      271.08    975.66 o 
   1  10  -9     3311.68     4008.62    491.03 o 
   2  10  -9    10072.96    10311.61    705.63 o 
   3  10  -9     7464.83     8061.23    610.89 o 
   4  10  -9     5504.93     4809.97    506.11 o 
   5  10  -9    17577.76    16770.83    465.95 o 
   6  10  -9    76834.51    74888.91   1337.07 o 
   7  10  -9     1972.81     2479.42    281.41 o 
   8  10  -9    14161.65    14939.01    746.89 o 
   9  10  -9      702.86      762.22    343.33 o 
  10  10  -9     7565.51     7123.13    471.92 o 
  11  10  -9     4062.24     3371.11    414.06 o 
  12  10  -9    15302.69    14962.17    676.35 o 
  13  10  -9     6708.15     7219.50    555.99 o 
  14  10  -9     7026.08     6027.19    876.97 o 
  15  10  -9     1857.69     1777.20    766.57 o 
  16  10  -9    15120.21    15522.86   1284.51 o 
  17  10  -9     4657.12     4073.35    988.37 o 
  18  10  -9    13183.94    14436.05   1350.52 o 
  19  10  -9     3272.20     2376.65    998.14 o 
  20  10  -9     5660.05     6318.53   1198.70 o 
   1  11  -9     9717.46     9398.79    757.40 o 
   2  11  -9    11283.42    10873.27    740.93 o 
   3  11  -9     2752.21     3625.28    478.83 o 
   4  11  -9     6183.23     6103.89    571.52 o 
   5  11  -9    30439.48    30120.47    672.02 o 
   6  11  -9     2373.85     2956.31    500.84 o 
   7  11  -9    29591.46    28771.13    719.43 o 
   8  11  -9    26802.49    25685.47    711.13 o 
   9  11  -9    57353.16    58634.16   1212.13 o 
  10  11  -9    66647.18    64764.88   1357.78 o 
  11  11  -9    16323.19    16737.74    680.77 o 
  12  11  -9    11973.73    11723.53    638.41 o 
  13  11  -9     3804.20     3415.09    722.95 o 
  14  11  -9    16296.73    16711.45   1214.48 o 
  15  11  -9     2978.07     4070.72    863.02 o 
  16  11  -9     1219.10     1075.59    798.26 o 
  17  11  -9      460.91      329.93    796.60 o 
  18  11  -9     1444.25     1069.63    911.36 o 
  19  11  -9      850.94      392.70    946.66 o 
  20  11  -9     3570.98     4195.43   1147.42 o 
   1  12  -9     3598.15     3288.35    425.44 o 
   2  12  -9     1372.60     1488.23    408.76 o 
   3  12  -9    34207.81    31629.76   1222.39 o 
   4  12  -9    22637.73    22348.36   1018.97 o 
   5  12  -9     9422.42     8776.39    976.56 o 
   6  12  -9    35837.43    35312.35    887.74 o 
   7  12  -9    11461.16    10978.32    597.39 o 
   8  12  -9     9562.44     9861.14    485.79 o 
   9  12  -9     8160.56     7823.89    465.13 o 
  10  12  -9     9272.30     8886.68    613.41 o 
  11  12  -9    20727.82    20270.68    743.82 o 
  12  12  -9     2311.81     2461.23    660.94 o 
  13  12  -9     7124.62     6748.46    868.38 o 
  14  12  -9      658.68      929.51    687.71 o 
  15  12  -9    20344.64    21567.66   1393.96 o 
  16  12  -9      199.22     -581.16    723.36 o 
  17  12  -9     9124.17     8709.94   1153.86 o 
  18  12  -9     1130.43     1145.88    931.99 o 
  19  12  -9     2855.65     2717.10   1043.19 o 
   1  13  -9    30944.04    30504.11    875.79 o 
   2  13  -9      406.43      265.71    355.17 o 
   3  13  -9    18903.82    17892.12    947.34 o 
   4  13  -9    13146.92    13017.30    430.06 o 
   5  13  -9    10626.12    10951.35    583.75 o 
   6  13  -9    10496.79    10789.62    442.52 o 
   7  13  -9     1641.01     1533.15    272.02 o 
   8  13  -9    20401.46    19784.96    648.20 o 
   9  13  -9    37484.85    36556.60    933.17 o 
  10  13  -9    24767.73    24416.28    792.76 o 
  11  13  -9    27560.93    27610.17   1343.07 o 
  12  13  -9     3832.92     3633.73    738.04 o 
  13  13  -9     5035.58     6375.63    869.06 o 
  14  13  -9     2091.54     2293.35    769.66 o 
  15  13  -9      592.17      305.94    704.96 o 
  16  13  -9       74.41     -339.75    760.70 o 
  17  13  -9     2238.84     1633.35    916.59 o 
  18  13  -9      363.66     -804.20    804.20 o 
  19  13  -9     1536.99      491.51    962.32 o 
   1  14  -9    35338.24    35488.73    967.36 o 
   2  14  -9      229.22      166.86    268.07 o 
   3  14  -9      594.48      564.14    383.90 o 
   4  14  -9     5336.06     4724.89    725.07 o 
   5  14  -9    14592.34    14648.03    497.03 o 
   6  14  -9     2920.75     2750.98    287.81 o 
   7  14  -9    10343.70    10488.63    477.35 o 
   8  14  -9    14898.51    13244.47    562.60 o 
   9  14  -9     5597.24     5752.68    726.87 o 
  10  14  -9    16575.48    17620.28   1110.08 o 
  11  14  -9     4311.42     4830.26    752.32 o 
  12  14  -9    15031.69    14578.28   1093.12 o 
  13  14  -9      981.45     1571.63    691.56 o 
  14  14  -9    15631.61    14560.05   1188.81 o 
  15  14  -9     6668.58     7405.74   1021.70 o 
  16  14  -9     5830.05     5799.54   1001.34 o 
  17  14  -9      564.93      578.20    842.59 o 
  18  14  -9     1753.98      892.47    979.77 o 
  19  14  -9     1243.71     -283.61    953.44 o 
   1  15  -9    27942.56    28342.61    878.12 o 
   2  15  -9    47788.27    46420.73   1160.78 o 
   3  15  -9    38397.51    40652.61   1498.13 o 
   4  15  -9    49202.27    49090.50   1011.54 o 
   5  15  -9     1207.47     1461.42    252.67 o 
   6  15  -9    10468.72    10764.65    476.21 o 
   7  15  -9     7974.35     7685.85    448.53 o 
   8  15  -9    15540.44    14990.29   1003.95 o 
   9  15  -9    11103.72    11355.95    921.83 o 
  10  15  -9    31576.92    31600.31   1457.91 o 
  11  15  -9    15632.96    15272.56   1108.93 o 
  12  15  -9     5035.84     4484.67    804.74 o 
  13  15  -9    14543.54    12255.32   1093.80 o 
  14  15  -9     2312.97     4389.57    877.07 o 
  15  15  -9     3257.60     3120.29    870.33 o 
  16  15  -9      220.18      485.63    809.07 o 
  17  15  -9      532.87       47.18    853.15 o 
  18  15  -9      193.79     -443.65    895.16 o 
  19  15  -9     1317.03     1835.19   1071.19 o 
   1  16  -9      668.19       64.46    289.01 o 
   2  16  -9     5920.53     5304.31    522.55 o 
   3  16  -9    18481.65    16037.90    983.32 o 
   4  16  -9     3769.52     3545.06    309.27 o 
   5  16  -9     4386.20     4813.63    346.39 o 
   6  16  -9     6179.92     6822.12    717.55 o 
   7  16  -9    19071.21    18237.54   1076.04 o 
   8  16  -9     5361.68     4713.11    722.43 o 
   9  16  -9    12199.28    11574.33    957.42 o 
  10  16  -9      737.83     1152.71    599.38 o 
  11  16  -9     7930.44     8709.58    914.16 o 
  12  16  -9    19236.22    21865.75   1296.31 o 
  13  16  -9     7073.00     6229.44    928.66 o 
  14  16  -9    23826.77    24645.88   1454.24 o 
  15  16  -9     1028.42      327.17    780.81 o 
  16  16  -9     8337.57    10981.76   1195.02 o 
  17  16  -9      370.31     1094.70    929.46 o 
  18  16  -9      317.47      -50.51    904.83 o 
  19  16  -9      871.59      616.64   1043.48 o 
   1  17  -9    28776.60    29538.72    940.71 o 
   2  17  -9    70342.31    71618.33   1587.72 o 
   3  17  -9    25211.28    24448.41   1201.76 o 
   4  17  -9    12395.54    12329.21    517.71 o 
   5  17  -9      247.33      278.36    452.37 o 
   6  17  -9     1173.33     1632.10    557.53 o 
   7  17  -9    18496.93    16188.38   1092.54 o 
   8  17  -9     7580.66     6931.74    809.74 o 
   9  17  -9     3057.07     2582.74    652.33 o 
  10  17  -9    22897.70    21331.69   1257.00 o 
  11  17  -9      789.23      142.14    593.30 o 
  12  17  -9    18390.89    20491.17   1314.08 o 
  13  17  -9     5238.30     5340.04    913.67 o 
  14  17  -9    18046.86    19646.40   1384.90 o 
  15  17  -9     2948.26     3097.41    915.11 o 
  16  17  -9    13935.26    13636.79   1321.18 o 
  17  17  -9     2680.73     3686.59   1051.97 o 
  18  17  -9     2806.03     1586.62   1036.06 o 
  19  17  -9      294.60      233.73   1025.77 o 
   1  18  -9    10177.62     8758.68    576.92 o 
   2  18  -9    16004.68    15210.46    721.15 o 
   3  18  -9    12926.34    12882.95    678.95 o 
   4  18  -9    38330.34    36441.97   1507.42 o 
   5  18  -9      504.50       14.22    456.15 o 
   6  18  -9    24160.10    22665.94   1235.69 o 
   7  18  -9    11939.46    11868.64    958.34 o 
   8  18  -9    19986.08    18749.84   1160.39 o 
   9  18  -9     5860.93     6308.04    826.84 o 
  10  18  -9    15556.54    13537.54   1103.43 o 
  11  18  -9     5983.94     4929.81    834.37 o 
  12  18  -9    12929.43    14518.91   1190.19 o 
  13  18  -9     7889.09     9292.20   1065.67 o 
  14  18  -9     7716.31     9556.92   1108.21 o 
  15  18  -9     3744.76     4797.30    998.06 o 
  16  18  -9     2504.88     1737.95    907.95 o 
  17  18  -9      804.87      530.79    903.48 o 
  18  18  -9       44.69     -464.58    932.37 o 
   1  19  -9     3499.00     3933.84    591.70 o 
   2  19  -9    13056.86    12741.92   1015.64 o 
   3  19  -9    39098.49    38974.32   1126.74 o 
   4  19  -9     3357.56     3592.38    654.38 o 
   5  19  -9    47185.91    43108.16   1710.04 o 
   6  19  -9    11298.65    12114.24    971.75 o 
   7  19  -9     5008.80     5534.76    774.79 o 
   8  19  -9       25.76      -40.32    504.83 o 
   9  19  -9     2175.08     1799.57    662.47 o 
  10  19  -9    21123.97    21609.15   1313.85 o 
  11  19  -9     3218.14     3664.53    814.77 o 
  12  19  -9     8800.58     8657.79   1012.43 o 
  13  19  -9    14509.37    15579.14   1286.23 o 
  14  19  -9     1598.30     3282.76    910.78 o 
  15  19  -9    24939.20    26338.04   1634.06 o 
  16  19  -9     6869.34     7232.44   1161.50 o 
  17  19  -9     6372.44     8645.58   1248.59 o 
  18  19  -9     1098.28      151.60    955.51 o 
   1  20  -9     3585.67     3691.36    461.05 o 
   2  20  -9    28043.87    27482.94    969.81 o 
   3  20  -9     9296.88     9635.81    639.71 o 
   4  20  -9    39508.25    39785.96   1636.35 o 
   5  20  -9     2725.87     2393.23    630.89 o 
   6  20  -9     3487.14     4666.70    724.07 o 
   7  20  -9     1122.29     1071.71    600.79 o 
   8  20  -9     5748.36     7092.73    857.92 o 
   9  20  -9     2090.38     1627.31    672.35 o 
  10  20  -9    14193.71    14668.82   1137.47 o 
  11  20  -9      417.69      456.43    659.33 o 
  12  20  -9     3477.53     4647.50    892.82 o 
  13  20  -9     8199.21     8291.13   1078.90 o 
  14  20  -9     1175.30     1230.40    823.62 o 
  15  20  -9     4153.99     5764.42   1067.97 o 
  16  20  -9      218.94      364.34    908.48 o 
  17  20  -9     1651.30      763.40    956.05 o 
  18  20  -9     3819.15     5532.41   1216.15 o 
   1  21  -9      860.35      692.67    370.42 o 
   2  21  -9    12593.58    12438.17    730.00 o 
   3  21  -9     4229.09     3829.58    500.62 o 
   4  21  -9   124470.53   123513.41   2966.58 o 
   5  21  -9     2402.01      623.18    553.86 o 
   6  21  -9    56306.11    56709.08   2057.99 o 
   7  21  -9     5770.19     5274.17    801.24 o 
   8  21  -9     1309.11     1287.04    621.25 o 
   9  21  -9    14068.60    14279.61   1141.71 o 
  10  21  -9     1323.61      984.34    649.26 o 
  11  21  -9    13752.96    12280.65   1145.26 o 
  12  21  -9     3238.92     3349.60    862.17 o 
  13  21  -9     6833.42     6478.72   1029.42 o 
  14  21  -9     9423.00    10289.89   1197.88 o 
  15  21  -9      528.38      608.61    866.97 o 
  16  21  -9    12316.94    12763.48   1390.06 o 
  17  21  -9      650.42      766.39    956.50 o 
  18  21  -9     3784.14     2925.89   1169.18 o 
   1  22  -9     1164.22     1283.76    765.30 o 
   2  22  -9    13827.25    13646.93    768.22 o 
   3  22  -9    44833.43    42320.15   2773.99 o 
   4  22  -9     5466.10     4510.48    538.92 o 
   5  22  -9    27109.11    25916.98   1388.57 o 
   6  22  -9     9115.11     9484.10    951.87 o 
   7  22  -9    10245.35    10034.46    981.13 o 
   8  22  -9     1970.11     2682.02    734.73 o 
   9  22  -9    10780.56    11159.48   1069.09 o 
  10  22  -9      869.61     2004.40    752.38 o 
  11  22  -9     4848.25     3376.26    860.46 o 
  12  22  -9       65.51     -316.55    706.67 o 
  13  22  -9      549.83     1192.96    793.31 o 
  14  22  -9     3173.98     3766.42    952.36 o 
  15  22  -9     1306.77     1822.93    920.05 o 
  16  22  -9      530.59     -454.62    910.00 o 
  17  22  -9     2938.53     3023.12   1105.30 o 
   1  23  -9     1894.10     2190.40    459.97 o 
   2  23  -9      817.48      905.77    414.20 o 
   3  23  -9     6002.00     5154.73   1182.25 o 
   4  23  -9     2119.33     2494.60    839.13 o 
   5  23  -9    33618.50    32989.85   1384.67 o 
   6  23  -9     3273.90     3469.15    734.10 o 
   7  23  -9    23937.00    21308.54   1339.18 o 
   8  23  -9    64490.83    62206.52   2292.36 o 
   9  23  -9      223.21     -209.34    609.14 o 
  10  23  -9     9145.93     8602.00   1034.61 o 
  11  23  -9     3189.65     3842.05    897.83 o 
  12  23  -9    11625.01     9980.45   1155.83 o 
  13  23  -9     1229.92     1516.33    847.32 o 
  14  23  -9      313.93     1047.05    862.61 o 
  15  23  -9     7948.87    10053.72   1296.46 o 
  16  23  -9     4303.92     5916.93   1212.00 o 
  17  23  -9     7571.81     9693.31   1398.35 o 
   1  24  -9     9301.01     8736.72    666.68 o 
   2  24  -9     7381.14     8436.12    660.52 o 
   3  24  -9    33268.06    32572.58   1134.85 o 
   4  24  -9     5637.00     7227.57    641.99 o 
   5  24  -9     6238.31     6388.54    826.50 o 
   6  24  -9     2346.57     3288.54    747.77 o 
   7  24  -9     2377.14     2938.79    764.12 o 
   8  24  -9     3807.07     3380.05    806.63 o 
   9  24  -9     8505.83     7718.83   1005.51 o 
  10  24  -9     3398.07     2654.35    826.72 o 
  11  24  -9     2722.04     2152.87    843.88 o 
  12  24  -9     6643.69     4937.20    992.76 o 
  13  24  -9     3390.60     5523.51   1034.74 o 
  14  24  -9     2922.62     1226.90    912.91 o 
  15  24  -9     1744.75      601.81    898.66 o 
  16  24  -9     2406.47     2158.50   1040.02 o 
  17  24  -9     1096.45      375.10   1045.12 o 
   1  25  -9     3761.67     3660.99    543.37 o 
   2  25  -9     2240.59     2011.85    483.46 o 
   3  25  -9     5726.53     5683.30    607.41 o 
   4  25  -9     8207.80     8304.24    686.49 o 
   5  25  -9    22469.37    21727.56    994.62 o 
   6  25  -9     9026.79     7836.43    697.29 o 
   7  25  -9    99500.41    96647.45   3086.01 o 
   8  25  -9    12127.12    13164.84   1200.16 o 
   9  25  -9    38075.37    32357.74   1708.44 o 
  10  25  -9       14.85      334.89    691.46 o 
  11  25  -9     5663.33     4555.28    972.22 o 
  12  25  -9     3262.75     6128.33   1053.83 o 
  13  25  -9     8001.11    11254.43   1276.47 o 
  14  25  -9     3970.62     3825.62   1078.27 o 
  15  25  -9     5866.94     7303.98   1233.26 o 
  16  25  -9     1584.37     1785.82   1065.87 o 
   1  26  -9     2944.17     3514.10    544.19 o 
   2  26  -9    10453.22     9711.36    719.48 o 
   3  26  -9     7527.89     7773.67    671.73 o 
   4  26  -9     2493.40     3284.08    698.38 o 
   5  26  -9     6307.80     6183.05    647.97 o 
   6  26  -9     2173.12     2108.91    546.17 o 
   7  26  -9      720.71      553.05    663.82 o 
   8  26  -9     7457.39     7414.39   1014.93 o 
   9  26  -9     2902.13     3120.49    862.65 o 
  10  26  -9     4322.96     4676.00    958.43 o 
  11  26  -9     4680.04     5655.61   1022.55 o 
  12  26  -9     6905.17     7554.76   1127.98 o 
  13  26  -9     8629.17     8202.42   1182.91 o 
  14  26  -9     3095.84     3754.93   1088.42 o 
  15  26  -9     5458.58     4949.20   1172.90 o 
  16  26  -9      541.66     1796.17   1040.72 o 
   1  27  -9     1660.97     1501.61    492.77 o 
   2  27  -9    13182.79    14680.32    851.95 o 
   3  27  -9     1512.17     1715.58    496.71 o 
   4  27  -9     1743.41     2170.25    983.40 o 
   5  27  -9    13396.70    12007.04    818.56 o 
   6  27  -9    52135.60    52543.18   3172.59 o 
   7  27  -9     1374.28     1136.77    530.56 o 
   8  27  -9    42806.19    40163.36   1930.77 o 
   9  27  -9     9268.12     8980.10   1116.85 o 
  10  27  -9    25969.79    24430.30   1625.35 o 
  11  27  -9     2334.45     1650.09    877.31 o 
  12  27  -9    14444.74    16386.65   1496.07 o 
  13  27  -9     3220.32     3060.20    992.97 o 
  14  27  -9     2489.83     2005.50   1045.45 o 
  15  27  -9      511.22      171.39    960.58 o 
  16  27  -9     4701.12     5053.71   1226.66 o 
   1  28  -9     1308.02     1586.33    508.24 o 
   2  28  -9     8738.59     8751.80    732.63 o 
   3  28  -9     7929.99     7413.85   1249.15 o 
   4  28  -9     8195.23     6322.90    690.37 o 
   5  28  -9     2542.19     2726.64    803.52 o 
   6  28  -9     9331.73     8921.41    862.33 o 
   7  28  -9      571.81      337.12    507.96 o 
   8  28  -9      843.59      944.41    766.09 o 
   9  28  -9      793.80     1196.41    803.25 o 
  10  28  -9     5514.55     5419.56   1071.93 o 
  11  28  -9     6824.75     5272.17   1081.16 o 
  12  28  -9     1189.75      390.64    864.14 o 
  13  28  -9     4167.73     4743.73   1109.76 o 
  14  28  -9     1496.22     1141.51    996.57 o 
  15  28  -9     4066.56     5331.91   1238.24 o 
   1  29  -9      377.97      443.06    471.40 o 
   2  29  -9      678.77     -261.59    462.51 o 
   3  29  -9     1298.66     2598.84    567.50 o 
   4  29  -9    25622.88    24393.40   1391.67 o 
   5  29  -9     6998.57     5862.81    699.48 o 
   6  29  -9    15292.65    14249.24   1268.29 o 
   7  29  -9    13695.10    12904.57    913.71 o 
   8  29  -9     3013.26     3301.22    651.54 o 
   9  29  -9    32337.46    31684.89   1794.39 o 
  10  29  -9     6845.29     4969.36   1071.84 o 
  11  29  -9    28391.66    29550.91   1811.01 o 
  12  29  -9     2638.70     4322.02   1089.59 o 
  13  29  -9     8458.11     7383.86   1245.00 o 
  14  29  -9     1619.07     1595.63   1010.69 o 
  15  29  -9     5174.54     4406.31   1208.15 o 
   1  30  -9      463.49      270.08    490.61 o 
   2  30  -9    10930.42    10698.71   1421.68 o 
   3  30  -9      368.72     1089.45   1004.53 o 
   4  30  -9    10275.65    10996.17    850.16 o 
   5  30  -9       60.76      142.68    513.64 o 
   6  30  -9     1013.11      873.37    553.26 o 
   7  30  -9     5449.40     5092.69    712.32 o 
   8  30  -9      291.99      742.57    593.00 o 
   9  30  -9     5240.58     6236.59    800.75 o 
  10  30  -9     2553.51     3343.84   1008.08 o 
  11  30  -9      984.93     1258.73    881.56 o 
  12  30  -9     2433.02     3598.04   1073.00 o 
  13  30  -9      498.10      587.04    930.68 o 
  14  30  -9     2759.06     2240.14   1106.40 o 
   1  31  -9     1615.25     1482.00   1085.58 o 
   2  31  -9     5899.99     5942.04    921.84 o 
   3  31  -9     5848.45     6248.72    728.21 o 
   4  31  -9     6055.38     6496.24    735.41 o 
   5  31  -9     3678.68     4634.42    686.99 o 
   6  31  -9      634.62     1031.20    575.09 o 
   7  31  -9      778.34       94.76    551.11 o 
   8  31  -9     6135.37     5917.97    789.50 o 
   9  31  -9     4503.63     3994.84   1034.75 o 
  10  31  -9    25813.64    24939.27   1750.15 o 
  11  31  -9     2553.48     2340.61    973.04 o 
  12  31  -9    12736.25    12372.22   1459.51 o 
  13  31  -9     8735.71     7801.83   1296.90 o 
  14  31  -9     3688.35     5885.05   1258.13 o 
   1  32  -9      438.99      726.08    543.05 o 
   2  32  -9     2674.03     2147.53    602.27 o 
   3  32  -9     2850.11     1882.83    592.63 o 
   4  32  -9      764.03     1113.72    565.84 o 
   5  32  -9    10776.03    10860.41    924.92 o 
   6  32  -9     1465.51      947.17    703.42 o 
   7  32  -9     6975.45     7623.03    836.12 o 
   8  32  -9     6531.07     7247.17    890.80 o 
   9  32  -9      793.48      519.32    794.00 o 
  10  32  -9      269.90       49.24    834.42 o 
  11  32  -9      607.87      735.46    924.42 o 
  12  32  -9     3037.15     3350.14   1116.99 o 
  13  32  -9     1113.19     2770.84   1121.30 o 
   1  33  -9     7054.78     8128.90    797.91 o 
   2  33  -9    14950.43    16475.38   1012.05 o 
   3  33  -9    20640.99    20320.79   1102.94 o 
   4  33  -9     3415.02     2426.32    643.49 o 
   5  33  -9     4385.70     3206.10    673.32 o 
   6  33  -9     2211.57     2933.03    951.06 o 
   7  33  -9     1082.43     1780.45    657.81 o 
   8  33  -9       44.58       59.82    626.22 o 
   9  33  -9     7058.11     7350.98    889.73 o 
  10  33  -9     1673.61     2789.08    811.77 o 
  11  33  -9     5698.45     4669.49    834.77 o 
  12  33  -9     5383.22     5201.74   1218.50 o 
  13  33  -9     5855.39     5320.40   1252.53 o 
   1  34  -9      486.77      528.21    866.33 o 
   2  34  -9     1685.51     2816.59    655.83 o 
   3  34  -9      819.13     1389.59    611.66 o 
   4  34  -9     6820.43     6481.93   1873.34 o 
   5  34  -9     3099.23     3075.75    697.40 o 
   6  34  -9     4068.25     3315.55    868.28 o 
   7  34  -9     6728.02     6668.65    838.86 o 
   8  34  -9      268.21     -173.75    627.90 o 
   9  34  -9     2393.04     2589.57    742.68 o 
  10  34  -9     1046.73     2496.83    760.23 o 
  11  34  -9     2672.38     2875.14    799.95 o 
  12  34  -9     1468.42     1354.42    797.58 o 
   1  35  -9     9611.01     8878.63   1269.64 o 
   2  35  -9    32907.18    32047.46   1342.88 o 
   3  35  -9    14543.01    15757.07   1036.40 o 
   4  35  -9    20871.46    17779.52   1087.31 o 
   5  35  -9    11686.02    11194.43   1117.65 o 
   6  35  -9    10599.31    11615.08    975.76 o 
   7  35  -9      830.35     1278.61    678.23 o 
   8  35  -9     4564.85     5045.50    837.83 o 
   9  35  -9     7537.01     8456.64   1533.82 o 
  10  35  -9       83.29      808.34    714.55 o 
  11  35  -9    10874.08     7441.99   1168.77 o 
  12  35  -9     1134.53      721.26    771.57 o 
   1  36  -9     3261.20     4975.87   1304.48 o 
   2  36  -9      104.08     1340.23    632.27 o 
   3  36  -9     8104.21     8607.41    889.59 o 
   4  36  -9     6125.59     5806.09    816.93 o 
   5  36  -9     1272.81     1367.80    682.64 o 
   6  36  -9    10280.05    10383.29    971.40 o 
   7  36  -9     1322.18     2326.77    736.15 o 
   8  36  -9     4589.41     4174.40    831.55 o 
   9  36  -9     1442.80     1715.43    737.63 o 
  10  36  -9      755.50      952.18    749.99 o 
  11  36  -9      767.41     1315.82    796.51 o 
   1  37  -9     6622.34     5868.12   1098.22 o 
   2  37  -9     4773.83     4710.55    788.81 o 
   3  37  -9    11918.50    12430.55   1185.91 o 
   4  37  -9    13636.67    12569.97   1014.69 o 
   5  37  -9    14186.27    12783.15   1034.50 o 
   6  37  -9     5559.68     7099.96    879.33 o 
   7  37  -9     1319.89      839.54   1087.99 o 
   8  37  -9     8914.38     9697.89    975.96 o 
   9  37  -9     1253.68      437.73    730.18 o 
  10  37  -9    18739.31    17959.57   1247.83 o 
   1  38  -9      125.42      115.45    621.88 o 
   2  38  -9     2031.66     3235.20    751.64 o 
   3  38  -9     4018.31     4047.74   1564.82 o 
   4  38  -9     1617.99     1681.94    978.93 o 
   5  38  -9     2081.37     2758.35    871.22 o 
   6  38  -9     7322.89     6820.69    902.91 o 
   7  38  -9     1225.06      604.81    700.09 o 
   8  38  -9     1397.50     1939.71    776.02 o 
   9  38  -9     1124.26      575.59    739.31 o 
   1  39  -9      834.03      737.06    654.13 o 
   2  39  -9      289.29     1689.09    717.80 o 
   3  39  -9     1469.90     1279.91    708.18 o 
   4  39  -9     7040.08     6987.93   1777.46 o 
   5  39  -9    11347.77     9804.29   1084.00 o 
   6  39  -9     1251.80     1650.71    754.06 o 
   7  39  -9    20109.50    22403.28   2689.18 o 
   8  39  -9     2474.74     4090.05    870.92 o 
   1  40  -9      403.26     1804.28    717.19 o 
   2  40  -9      266.16     -640.20    640.20 o 
   3  40  -9      701.66     1057.59    723.20 o 
   4  40  -9     1013.35     1915.01    748.79 o 
   5  40  -9     8100.96     8798.90   1497.33 o 
   6  40  -9     1896.88     1834.47   1110.28 o 
   7  40  -9     8309.35     9800.77   1723.35 o 
   1  41  -9     1796.31     1585.24    735.53 o 
   2  41  -9     3497.51     2724.19   1041.59 o 
   3  41  -9      226.69      612.91    767.70 o 
   4  41  -9     1571.82     3253.71    819.55 o 
   5  41  -9      924.87      598.84    714.80 o 
   6  41  -9    11748.55    10813.60   1083.68 o 
   1  42  -9      207.97     1152.02    723.02 o 
   2  42  -9      603.52     1349.42    746.81 o 
   3  42  -9      613.58     1127.04    747.27 o 
   4  42  -9      224.36     1559.27    765.51 o 
   2   0  -8   130370.98   147897.28   3171.16 o 
   4   0  -8   167359.27   182653.95   3890.89 o 
   6   0  -8    61653.79    62422.55   1558.99 o 
   8   0  -8    13279.20    14400.87    708.84 o 
  10   0  -8     4971.93     5707.05    589.88 o 
  12   0  -8     9920.21    10762.60    834.56 o 
  14   0  -8     2810.87     2426.23    657.03 o 
  16   0  -8      400.47      620.98    649.08 o 
  18   0  -8     6428.45     7556.10   1035.85 o 
  20   0  -8      616.55     -285.75    867.15 o 
   1   1  -8    56850.32    59445.95   1258.09 o 
   2   1  -8   167725.53   181310.91   3564.83 o 
   3   1  -8    14894.03    16731.64    412.07 o 
   4   1  -8    34189.21    36193.41    688.29 o 
   5   1  -8    98805.66    98096.59   1597.03 o 
   6   1  -8    51133.91    52306.24    964.23 o 
   7   1  -8    56672.54    55193.29   1053.47 o 
   8   1  -8    21298.76    21189.24    610.59 o 
   9   1  -8     5652.72     5100.51    590.06 o 
  10   1  -8       87.52     -188.42    360.80 o 
  11   1  -8     4672.10     5174.72    899.82 o 
  12   1  -8    36568.35    35614.98    975.49 o 
  13   1  -8     5829.27     7170.84    536.66 o 
  14   1  -8    13823.55    14554.62    737.32 o 
  15   1  -8     2042.09     2127.07   1032.71 o 
  16   1  -8     1446.96     1509.28    507.59 o 
  17   1  -8      928.53       -1.01    491.38 o 
  18   1  -8     1202.74     1236.70    565.96 o 
  19   1  -8       41.46     -162.82    558.03 o 
  20   1  -8      329.45     -430.57    601.03 o 
  21   1  -8      478.57     1077.37    683.42 o 
   1   2  -8   117066.96   129948.96   2012.34 o 
   2   2  -8   102859.27   112534.81   1719.60 o 
   3   2  -8    63081.43    68218.48   1121.19 o 
   4   2  -8     6009.11     7512.95   1268.01 o 
   5   2  -8    63177.35    60561.49   1064.15 o 
   6   2  -8    17113.80    17227.88    577.44 o 
   7   2  -8    18122.57    18803.38    542.75 o 
   8   2  -8     6637.71     6717.63    369.64 o 
   9   2  -8     6210.71     6320.98    566.22 o 
  10   2  -8    16813.74    17376.51    642.02 o 
  11   2  -8    20897.38    20643.44   1174.03 o 
  12   2  -8     9591.11    10331.94    591.34 o 
  13   2  -8    17682.94    16677.21    737.52 o 
  14   2  -8    10157.27     9302.58    615.73 o 
  15   2  -8     8508.36     8032.17    619.54 o 
  16   2  -8     5466.52     6988.45    636.66 o 
  17   2  -8     3964.49     4294.80   1257.29 o 
  18   2  -8     2498.90     1073.03    570.80 o 
  19   2  -8     2254.54     2473.50    653.46 o 
  20   2  -8     3638.77     3238.92    987.19 o 
  21   2  -8     1902.19     2174.12   1023.19 o 
   1   3  -8   315235.75   336187.53   6988.70 o 
   2   3  -8     1631.97     1896.68    277.76 o 
   3   3  -8    46807.73    43801.26   1049.11 o 
   4   3  -8    39458.39    38658.50    712.62 o 
   5   3  -8     2704.79     2668.44    209.96 o 
   6   3  -8   102726.06    98171.34   1636.61 o 
   7   3  -8    23937.69    23857.75    610.26 o 
   8   3  -8     4362.38     4123.08    322.05 o 
   9   3  -8    43010.68    41618.51    941.69 o 
  10   3  -8      867.86      955.58    375.92 o 
  11   3  -8    11434.41    11333.03    749.82 o 
  12   3  -8      759.19      546.98    355.02 o 
  13   3  -8     9475.08    10860.11    612.49 o 
  14   3  -8    15390.63    16377.62    758.91 o 
  15   3  -8      300.66       -9.83    599.50 o 
  16   3  -8    13122.66    13785.04    785.22 o 
  17   3  -8      503.93      259.56    762.43 o 
  18   3  -8     1497.02     1854.27    587.65 o 
  19   3  -8      994.15      801.10    717.59 o 
  20   3  -8      342.56     -553.77    589.82 o 
   0   4  -8   206356.11   232622.33   5040.39 o 
   1   4  -8   161153.98   177535.63   3842.75 o 
   2   4  -8     3116.34     3693.63    356.61 o 
   3   4  -8   174255.55   186664.00   4044.46 o 
   4   4  -8    18370.52    16996.69    747.75 o 
   5   4  -8    14217.77    13344.61    397.62 o 
   6   4  -8    66421.02    66911.88   1177.97 o 
   7   4  -8     2446.42     2971.65    584.64 o 
   8   4  -8    72976.52    71110.99   1310.20 o 
   9   4  -8     3793.55     3362.49    339.96 o 
  10   4  -8    12746.57    11539.97    560.99 o 
  11   4  -8     7885.13     8484.81    894.74 o 
  12   4  -8     4301.98     3781.13    442.70 o 
  13   4  -8    14081.76    14574.24    999.54 o 
  14   4  -8    14690.59    15546.28    759.52 o 
  15   4  -8    20322.04    20909.09    872.42 o 
  16   4  -8     7586.62     8546.48    863.44 o 
  17   4  -8     1767.30     1757.09    544.66 o 
  18   4  -8     3355.56     2681.31    616.83 o 
  19   4  -8     6165.76     7463.16   1350.28 o 
  20   4  -8     2078.51     1963.29    980.84 o 
   0   5  -8   149100.31   162705.55   3653.65 o 
   1   5  -8   134243.52   141603.08   3288.06 o 
   2   5  -8   135782.38   145268.20   3225.02 o 
   3   5  -8    58924.59    64654.40   1652.97 o 
   4   5  -8    50204.74    49677.73    879.32 o 
   5   5  -8   147857.02   153378.50   2381.04 o 
   6   5  -8    12258.69    11022.68    578.02 o 
   7   5  -8     3458.03     3626.82    277.84 o 
   8   5  -8    23625.17    21860.71    870.72 o 
   9   5  -8     2857.30     3085.31    331.57 o 
  10   5  -8    24722.14    24764.25    752.47 o 
  11   5  -8     3810.85     2955.80    393.35 o 
  12   5  -8      547.01      400.67    520.50 o 
  13   5  -8     4241.88     4632.65    483.83 o 
  14   5  -8      863.59      989.75    425.77 o 
  15   5  -8     6682.91     6857.44    610.06 o 
  16   5  -8     5044.57     4982.59    598.04 o 
  17   5  -8      337.08      179.44    505.69 o 
  18   5  -8    12030.72    15988.72   1112.03 o 
  19   5  -8     1332.74     1831.61    629.67 o 
  20   5  -8     2893.95     2684.83   1005.13 o 
   0   6  -8    51388.41    53348.93   1512.69 o 
   1   6  -8     6651.41     6987.45    517.33 o 
   2   6  -8    54013.82    58712.28   1560.25 o 
   3   6  -8     6367.32     5341.76    438.58 o 
   4   6  -8      972.92      726.95    142.56 o 
   5   6  -8     9476.57     8838.62    341.85 o 
   6   6  -8     1106.92     1277.25    199.83 o 
   7   6  -8    17274.90    16702.27    940.52 o 
   8   6  -8     5091.03     5227.28    345.12 o 
   9   6  -8    30992.15    30363.67    956.56 o 
  10   6  -8    15434.07    15527.68   1364.68 o 
  11   6  -8    10773.82    10205.29    572.08 o 
  12   6  -8     6755.24     7215.03    519.33 o 
  13   6  -8     8348.55     8974.02    582.20 o 
  14   6  -8     1217.01     1502.04    441.80 o 
  15   6  -8    17419.23    19590.07    858.96 o 
  16   6  -8     6930.14     7509.87    649.05 o 
  17   6  -8    10090.33    10465.63    758.59 o 
  18   6  -8     6902.09     7651.73    740.35 o 
  19   6  -8     5683.22     6147.70   1072.83 o 
  20   6  -8     7256.23     5535.32   1141.25 o 
   0   7  -8   213939.83   225873.16   5022.05 o 
   1   7  -8    53292.60    53527.37   1489.88 o 
   2   7  -8    14053.32    14081.92    687.41 o 
   3   7  -8   128815.57   123782.92   2962.58 o 
   4   7  -8    62270.47    63482.49   1079.20 o 
   5   7  -8    40183.84    40684.85    790.05 o 
   6   7  -8      300.81      387.86    179.86 o 
   7   7  -8      480.76      300.07    205.40 o 
   8   7  -8     2923.02     3018.40    299.46 o 
   9   7  -8      105.91      -68.72    257.49 o 
  10   7  -8     6291.61     6788.71    445.36 o 
  11   7  -8    31987.29    30213.92    886.46 o 
  12   7  -8     4879.95     4393.08    461.74 o 
  13   7  -8    15823.06    15430.15    728.13 o 
  14   7  -8     5907.88     7197.41    574.68 o 
  15   7  -8     5656.64     6985.61    915.02 o 
  16   7  -8      713.46      756.56    551.89 o 
  17   7  -8    13464.43    15668.83    914.96 o 
  18   7  -8       64.74      -66.22    542.36 o 
  19   7  -8     9947.08    11478.75   1277.98 o 
  20   7  -8     1477.71     1450.77   1012.52 o 
   0   8  -8   145081.92   145331.22   3437.05 o 
   1   8  -8    26932.19    27454.19   1012.66 o 
   2   8  -8    55906.18    60586.44   1680.93 o 
   3   8  -8    19692.91    17670.59    803.05 o 
   4   8  -8    42095.46    45159.98    988.02 o 
   5   8  -8    35893.15    36931.13    744.31 o 
   6   8  -8    15398.72    15833.51    824.94 o 
   7   8  -8    16433.39    16617.89    548.11 o 
   8   8  -8    13649.38    14090.87    522.52 o 
   9   8  -8    38081.30    37758.22   1176.32 o 
  10   8  -8     1504.65     1362.69    425.83 o 
  11   8  -8    29792.20    29992.63    873.72 o 
  12   8  -8     7309.42     7547.46    546.82 o 
  13   8  -8     7303.63     7751.49    561.10 o 
  14   8  -8     4812.31     5630.79    551.09 o 
  15   8  -8     2311.30     3062.77    979.01 o 
  16   8  -8     2283.62     2243.78   1045.59 o 
  17   8  -8    12977.21    13161.14    811.65 o 
  18   8  -8     1492.80      -14.26    833.50 o 
  19   8  -8     8327.73     8691.83   1212.04 o 
  20   8  -8      109.01      978.77    952.16 o 
   0   9  -8    86914.44    87424.51   2263.93 o 
   1   9  -8    15246.42    14643.83    769.24 o 
   2   9  -8   161859.92   157399.28   3724.71 o 
   3   9  -8     7064.28     7237.59    557.69 o 
   4   9  -8    93193.95    91621.29   1523.45 o 
   5   9  -8    26988.98    25392.02    593.23 o 
   6   9  -8    14048.52    13773.63    457.63 o 
   7   9  -8    21240.53    20223.44    591.92 o 
   8   9  -8    15104.18    13859.25    533.28 o 
   9   9  -8     3196.83     3330.94    347.91 o 
  10   9  -8      281.45      539.64    301.66 o 
  11   9  -8    10862.88    11493.50    598.40 o 
  12   9  -8    45948.04    46357.61   1140.87 o 
  13   9  -8       16.32     -204.01    353.46 o 
  14   9  -8     1750.25     1322.04    727.94 o 
  15   9  -8     2403.41     1823.65    489.80 o 
  16   9  -8     6374.30     5387.26    615.60 o 
  17   9  -8     2637.62     1682.89    872.49 o 
  18   9  -8     4767.02     3425.56    989.50 o 
  19   9  -8     2064.38     1703.68    975.05 o 
  20   9  -8     3463.67     3161.78   1090.33 o 
   0  10  -8    96208.95   100216.18   2593.08 o 
   1  10  -8    94413.34   102298.89   1844.23 o 
   2  10  -8    23943.48    24007.98    989.63 o 
   3  10  -8     7778.60     8195.56    629.25 o 
   4  10  -8     6635.55     7666.20    311.07 o 
   5  10  -8     8090.69     7714.87    335.30 o 
   6  10  -8    17030.40    16715.94    592.40 o 
   7  10  -8    21477.79    20444.76    593.38 o 
   8  10  -8     2134.34     2432.81    299.84 o 
   9  10  -8    13499.56    13381.57    565.05 o 
  10  10  -8     7958.70     7119.82    472.32 o 
  11  10  -8     8886.43     8941.83    649.44 o 
  12  10  -8     3443.85     4245.89    485.97 o 
  13  10  -8     1739.56     1829.37    420.97 o 
  14  10  -8     3808.85     4102.73    519.66 o 
  15  10  -8     2907.96     3211.41    527.44 o 
  16  10  -8    10433.01    11090.97   1055.17 o 
  17  10  -8     1146.30     1673.71    889.91 o 
  18  10  -8     8151.18     8225.21   1156.78 o 
  19  10  -8      745.79      178.37    903.80 o 
  20  10  -8     1418.88     2121.12   1052.22 o 
   0  11  -8    75259.11    80706.98   2205.37 o 
   1  11  -8   140355.05   144539.17   2467.22 o 
   2  11  -8    27781.24    27854.40   1100.22 o 
   3  11  -8    99866.84   102929.62   2650.04 o 
   4  11  -8    87669.24    85851.19   1456.85 o 
   5  11  -8      475.96      602.14    185.80 o 
   6  11  -8    60123.42    56892.70   1976.62 o 
   7  11  -8    29490.18    27459.32    711.05 o 
   8  11  -8     1779.53     1802.18    513.21 o 
   9  11  -8    22929.92    22291.17    705.59 o 
  10  11  -8     5673.55     5662.30    496.25 o 
  11  11  -8     8181.83     8034.88    524.35 o 
  12  11  -8     4680.03     4474.38    466.00 o 
  13  11  -8     1542.13     1598.25    660.02 o 
  14  11  -8     1056.96     1199.13    447.36 o 
  15  11  -8     7746.26     8335.67   1304.01 o 
  16  11  -8     4293.78     5715.99    958.83 o 
  17  11  -8     2024.60     3277.32    970.07 o 
  18  11  -8     1253.01     1552.91    895.71 o 
  19  11  -8     2047.54     2624.59   1020.11 o 
  20  11  -8      897.07     1035.61   1011.03 o 
   0  12  -8    76674.49    84534.47   2304.85 o 
   1  12  -8   119594.32   119558.30   3768.26 o 
   2  12  -8     3639.42     3544.09    486.73 o 
   3  12  -8   198396.19   205235.14   3163.21 o 
   4  12  -8     5194.48     4690.94    303.74 o 
   5  12  -8    34352.55    35204.46    781.09 o 
   6  12  -8    49154.63    49273.03    997.90 o 
   7  12  -8    11369.12     9754.02    475.64 o 
   8  12  -8    16279.72    14285.86    569.86 o 
   9  12  -8    13480.65    13032.38    976.50 o 
  10  12  -8    36406.13    34726.41    933.33 o 
  11  12  -8     7655.60     7047.38    624.78 o 
  12  12  -8     3529.52     3575.97    452.56 o 
  13  12  -8     5825.26     5113.94    523.40 o 
  14  12  -8     1448.25     1356.05    441.04 o 
  15  12  -8     7011.34     8545.13   1010.98 o 
  16  12  -8     1280.37      609.93    763.62 o 
  17  12  -8      947.12      444.97    853.13 o 
  18  12  -8     4124.66     5459.94   1096.55 o 
  19  12  -8      444.17     -780.31    901.24 o 
  20  12  -8     4810.95     3813.15   1145.63 o 
   0  13  -8   114646.05   111262.41   2893.01 o 
   1  13  -8     4320.42     3877.39    370.17 o 
   2  13  -8    71809.57    71595.98   2088.36 o 
   3  13  -8   163069.89   164567.91   2620.82 o 
   4  13  -8     4117.26     4151.66    296.62 o 
   5  13  -8   119518.34   119943.08   1987.25 o 
   6  13  -8     1424.29     1593.88    254.94 o 
   7  13  -8    17063.82    15374.54    555.77 o 
   8  13  -8     4876.88     4919.50    640.29 o 
   9  13  -8     3807.11     4269.97    646.80 o 
  10  13  -8     3370.11     4388.94   1351.23 o 
  11  13  -8    10765.84    10454.39    606.96 o 
  12  13  -8     2328.73     2213.07    426.71 o 
  13  13  -8     3652.13     3354.79    486.99 o 
  14  13  -8      270.75      575.40    672.08 o 
  15  13  -8     1285.34     2173.10    815.38 o 
  16  13  -8      347.49     -515.71    729.49 o 
  17  13  -8      505.54     1387.83    882.22 o 
  18  13  -8      356.57      581.37    924.10 o 
  19  13  -8      643.26     1069.78    992.18 o 
  20  13  -8     1258.06     1248.79   1036.60 o 
   0  14  -8    47387.64    47143.23   1645.17 o 
   1  14  -8      410.02      453.42    271.07 o 
   2  14  -8    40457.44    40916.92   1042.48 o 
   3  14  -8     4811.71     4353.56    657.66 o 
   4  14  -8    48815.96    50805.60   1017.40 o 
   5  14  -8    54074.46    53957.89   1616.18 o 
   6  14  -8     7695.03     7296.52    413.32 o 
   7  14  -8     2918.71     2573.07    402.08 o 
   8  14  -8      442.35      246.69    268.45 o 
   9  14  -8    11491.62    10376.81    549.68 o 
  10  14  -8     1436.90     1972.59    372.28 o 
  11  14  -8    27458.46    26829.36    863.69 o 
  12  14  -8    13455.60    14037.11    699.97 o 
  13  14  -8     3839.78     1823.20    716.20 o 
  14  14  -8     7539.99     8212.22    980.46 o 
  15  14  -8     6204.37     7286.62    999.95 o 
  16  14  -8     2823.21     4389.67    955.84 o 
  17  14  -8      617.26     2296.91    900.69 o 
  18  14  -8     1592.01     1056.92    956.48 o 
  19  14  -8     4221.68     3967.99   1140.80 o 
   0  15  -8    15357.22    14656.78    887.17 o 
   1  15  -8     5421.57     6510.65    459.46 o 
   2  15  -8    47949.41    48365.96   1168.96 o 
   3  15  -8     6513.71     5577.17    372.54 o 
   4  15  -8    85865.63    84323.83   2889.63 o 
   5  15  -8     4211.60     3698.05    571.67 o 
   6  15  -8    34524.43    34214.26    830.25 o 
   7  15  -8    37871.32    38820.52    923.79 o 
   8  15  -8     4226.58     4486.91    393.32 o 
   9  15  -8    29042.10    29670.04    858.65 o 
  10  15  -8    12046.27    13073.70    975.64 o 
  11  15  -8     9558.03     9666.52    603.00 o 
  12  15  -8    25118.05    27636.99   1423.18 o 
  13  15  -8     8364.44     7141.43    925.55 o 
  14  15  -8     8341.68     8698.73   1029.86 o 
  15  15  -8     9941.96    11933.62   1167.84 o 
  16  15  -8      426.41      910.49    825.18 o 
  17  15  -8     3469.13     1981.26    928.15 o 
  18  15  -8      572.65      400.13    937.71 o 
  19  15  -8      881.61     -394.25    970.72 o 
   0  16  -8   101752.15    99860.67   2787.69 o 
   1  16  -8     4480.76     4553.57    434.12 o 
   2  16  -8    53035.63    50330.62   1572.29 o 
   3  16  -8    20491.31    19934.41   1050.60 o 
   4  16  -8    44297.26    46701.52   1247.95 o 
   5  16  -8    24959.33    25574.92    711.33 o 
   6  16  -8     5504.88     5765.44    508.00 o 
   7  16  -8    42880.67    44835.08   1020.93 o 
   8  16  -8     2395.91     2906.41    369.89 o 
   9  16  -8    16630.94    15338.85    651.94 o 
  10  16  -8     8662.14     9102.87    560.56 o 
  11  16  -8     8686.42     9524.43    930.15 o 
  12  16  -8    12852.81    14396.74   1140.91 o 
  13  16  -8     8265.12     8039.18    994.70 o 
  14  16  -8      349.46      428.11    705.94 o 
  15  16  -8     5959.32     8418.47   1067.87 o 
  16  16  -8     1163.59     1683.50    843.29 o 
  17  16  -8    10508.42    11058.44   1273.41 o 
  18  16  -8     7454.37     8353.10   1262.23 o 
  19  16  -8     2913.76     2328.73   1091.92 o 
   0  17  -8    21938.38    21016.06   1090.14 o 
   1  17  -8    51966.82    49648.64   1245.89 o 
   2  17  -8     7879.60     8136.07    662.81 o 
   3  17  -8     7188.86     7677.48    740.01 o 
   4  17  -8     1527.71     1754.89    577.38 o 
   5  17  -8    46370.77    43695.24   2127.61 o 
   6  17  -8     3704.44     3653.65    511.52 o 
   7  17  -8    83857.45    79352.50   1553.79 o 
   8  17  -8    50743.11    48874.71   1136.45 o 
   9  17  -8    14072.87    13524.35    633.02 o 
  10  17  -8     3259.06     3277.77    696.99 o 
  11  17  -8     4031.39     4689.81    782.68 o 
  12  17  -8    11554.88    12093.27   1077.30 o 
  13  17  -8     7271.49     7318.25    964.09 o 
  14  17  -8     8914.56     8688.62   1067.58 o 
  15  17  -8     1462.68     2509.24    872.10 o 
  16  17  -8    11215.70    14758.90   1319.35 o 
  17  17  -8     2524.70     4421.74   1067.93 o 
  18  17  -8      986.13     2228.97   1011.09 o 
  19  17  -8      348.58     -918.80    918.80 o 
   0  18  -8    31073.46    30389.03   1365.42 o 
   1  18  -8    55931.68    55261.84   1338.03 o 
   2  18  -8     9414.23     9066.59   1115.78 o 
   3  18  -8     6643.39     5432.88    499.99 o 
   4  18  -8     3731.44     4233.69    361.97 o 
   5  18  -8     1410.16     1552.13    311.91 o 
   6  18  -8    49516.54    48667.52   1107.43 o 
   7  18  -8     5769.28     5369.53    689.87 o 
   8  18  -8    17177.16    17995.64   1242.91 o 
   9  18  -8     4170.54     4258.06    743.44 o 
  10  18  -8     8587.44     8993.75    944.83 o 
  11  18  -8     1502.10      977.68    639.05 o 
  12  18  -8     7681.12     9550.48   1002.50 o 
  13  18  -8      263.40      -37.64    673.74 o 
  14  18  -8     5754.47     7682.64   1038.41 o 
  15  18  -8     4540.78     4759.88    979.84 o 
  16  18  -8    14463.63    14612.66   1364.62 o 
  17  18  -8     1668.69     2646.02   1007.93 o 
  18  18  -8     6203.77     6801.85   1245.81 o 
  19  18  -8     2378.19     1620.04   1099.73 o 
   0  19  -8   131394.83   127351.77   3449.65 o 
   1  19  -8    54403.54    54540.34   1342.55 o 
   2  19  -8     3151.72     3366.38    429.97 o 
   3  19  -8    10449.41    10599.39    623.22 o 
   4  19  -8     4889.06     5494.23    407.32 o 
   5  19  -8     8120.76     7603.30    979.65 o 
   6  19  -8    36084.17    34496.70    921.89 o 
   7  19  -8    29819.52    28985.05    855.20 o 
   8  19  -8    17995.52    15919.06   1101.48 o 
   9  19  -8       79.91       -3.69    551.81 o 
  10  19  -8     9683.40     9969.99    977.08 o 
  11  19  -8     4560.80     4228.53    806.03 o 
  12  19  -8     4085.68     5537.20    904.20 o 
  13  19  -8     3090.23     3351.38    857.08 o 
  14  19  -8     5983.37     7912.69   1056.66 o 
  15  19  -8     6280.72     8094.50   1121.54 o 
  16  19  -8     1614.05     1881.23    937.85 o 
  17  19  -8     6428.52     8283.38   1218.40 o 
  18  19  -8     1127.40      590.10    991.66 o 
   0  20  -8    15118.71    16487.62   1057.82 o 
   1  20  -8    27019.65    25443.43    900.02 o 
   2  20  -8    21585.79    22200.69   2573.14 o 
   3  20  -8     3008.80     3052.15    439.90 o 
   4  20  -8      433.09      676.70    416.21 o 
   5  20  -8     4960.90     5546.19   1412.23 o 
   6  20  -8    10252.93     9857.74    923.02 o 
   7  20  -8     2695.38     1760.33    614.18 o 
   8  20  -8    19285.62    18382.29   1191.79 o 
   9  20  -8     7504.05     8582.86    927.14 o 
  10  20  -8    13073.59    14200.99   1133.57 o 
  11  20  -8     9990.64    11500.07   1085.90 o 
  12  20  -8     1670.13     2672.38    816.34 o 
  13  20  -8    13389.17    15849.38   1292.99 o 
  14  20  -8     2480.55     1815.72    839.68 o 
  15  20  -8    12016.78    13608.71   1308.35 o 
  16  20  -8     3260.34     2823.24   1002.51 o 
  17  20  -8     3049.64     3490.34   1078.72 o 
  18  20  -8     9267.08     9731.75   1380.84 o 
   0  21  -8    35711.44    34175.28   1539.28 o 
   1  21  -8    79154.87    77905.16   3102.39 o 
   2  21  -8    15703.88    15245.94    866.83 o 
   3  21  -8     9444.16    10040.88    630.27 o 
   4  21  -8    10806.07    11394.82    499.72 o 
   5  21  -8    15913.64    15261.03    698.76 o 
   6  21  -8    12643.33    12189.54   1014.15 o 
   7  21  -8     5164.24     6122.95    821.83 o 
   8  21  -8    14141.56    12846.80   1051.40 o 
   9  21  -8    10856.18     8786.82    964.39 o 
  10  21  -8    14390.69    13674.83   1134.03 o 
  11  21  -8     4225.59     4411.73    858.75 o 
  12  21  -8     9291.94     9395.54   1074.60 o 
  13  21  -8     4353.97     5678.98    980.11 o 
  14  21  -8     3090.95     5190.40   1000.66 o 
  15  21  -8      451.77      817.30    828.62 o 
  16  21  -8     3401.58     3298.52   1045.63 o 
  17  21  -8     1222.36     1558.88   1001.12 o 
  18  21  -8     5788.62     5681.45   1256.30 o 
   0  22  -8     1350.15     1302.60    571.48 o 
   1  22  -8    24817.99    25077.20    933.95 o 
   2  22  -8     7503.94     6713.04    577.47 o 
   3  22  -8    13943.40    13765.33   1178.61 o 
   4  22  -8     1488.08     1874.29    409.40 o 
   5  22  -8     3648.15     3063.80    678.89 o 
   6  22  -8     6771.27     8137.56    893.17 o 
   7  22  -8      332.84     1090.92    611.07 o 
   8  22  -8    15285.54    14240.19   1127.73 o 
   9  22  -8    26732.54    25596.42   1436.82 o 
  10  22  -8     5511.82     4782.04    857.23 o 
  11  22  -8     9051.71     7507.68   1002.75 o 
  12  22  -8     9905.25    11646.07   1180.10 o 
  13  22  -8     1080.78     1785.43    827.24 o 
  14  22  -8    13219.96    14713.86   1348.00 o 
  15  22  -8     3513.46     3784.31   1015.91 o 
  16  22  -8     3827.33     6096.73   1150.43 o 
  17  22  -8     7107.39     7883.07   1295.49 o 
  18  22  -8      730.69     -555.82    987.56 o 
   0  23  -8    28275.44    27023.04   1393.84 o 
   1  23  -8    20278.75    18020.04    847.28 o 
   2  23  -8    24827.75    23841.31    935.39 o 
   3  23  -8       84.02     -334.39    334.39 o 
   4  23  -8    15316.16    13904.38    780.77 o 
   5  23  -8     8710.56     8619.05    665.49 o 
   6  23  -8     2772.41     3294.33    719.52 o 
   7  23  -8     4194.42     3666.89    754.39 o 
   8  23  -8     6640.48     5612.24    871.72 o 
   9  23  -8    12313.13    13299.38   1148.01 o 
  10  23  -8    19975.31    20577.69   1371.84 o 
  11  23  -8      242.23      459.79    711.73 o 
  12  23  -8     3519.12     3052.25    871.72 o 
  13  23  -8     2440.25     1046.16    819.62 o 
  14  23  -8     2373.39     2351.76    896.53 o 
  15  23  -8      654.76      838.04    920.69 o 
  16  23  -8      617.39      346.21    908.99 o 
  17  23  -8     2388.45     3921.26   1173.54 o 
   0  24  -8    14650.13    13139.85   1093.92 o 
   1  24  -8     2234.50     1868.18    453.95 o 
   2  24  -8    12568.69    11353.47    729.53 o 
   3  24  -8     3455.36     3468.47    735.83 o 
   4  24  -8     4656.74     4519.60    560.16 o 
   5  24  -8    12206.51    10902.09    822.57 o 
   6  24  -8     3681.10     3881.59    772.31 o 
   7  24  -8    24147.69    23508.87   1406.56 o 
   8  24  -8     8606.39     9612.92   1033.85 o 
   9  24  -8    11124.25    10239.97   1076.02 o 
  10  24  -8     6504.24     5396.05    942.61 o 
  11  24  -8     5035.82     6155.59    968.10 o 
  12  24  -8      331.03      465.90    745.86 o 
  13  24  -8    12705.58    12302.77   1270.07 o 
  14  24  -8      972.31     2003.47    915.79 o 
  15  24  -8     7799.56     8503.03   1248.40 o 
  16  24  -8     2002.46     2494.52   1090.59 o 
  17  24  -8      500.47     1897.25   1059.08 o 
   0  25  -8    45127.20    42171.60   1821.90 o 
   1  25  -8    42282.02    41595.55   1286.61 o 
   2  25  -8    20313.18    20005.85    898.62 o 
   3  25  -8    47896.18    45282.70   1352.78 o 
   4  25  -8     5970.46     5533.90    604.81 o 
   5  25  -8     1525.68     1283.28    464.50 o 
   6  25  -8     4814.29     4101.57    575.40 o 
   7  25  -8    19660.09    21239.77   1386.16 o 
   8  25  -8      893.70     1114.13    711.39 o 
   9  25  -8    13917.52    13337.66   1202.34 o 
  10  25  -8      964.47      518.11    728.76 o 
  11  25  -8     5847.95     4591.67    949.10 o 
  12  25  -8     1117.21     -166.73    756.17 o 
  13  25  -8     6036.79     8953.04   1182.34 o 
  14  25  -8     4652.13     4515.01   1080.18 o 
  15  25  -8       51.10     -294.87    889.04 o 
  16  25  -8     1251.07     1068.26   1016.05 o 
  17  25  -8     1468.41     1654.87   1090.12 o 
   0  26  -8      396.76      408.05    582.48 o 
   1  26  -8    22514.51    22610.75   2610.16 o 
   2  26  -8      555.12      124.37    840.40 o 
   3  26  -8    10213.44     9201.24    703.57 o 
   4  26  -8     5203.92     5866.93   1252.75 o 
   5  26  -8     3497.22     3775.66    565.51 o 
   6  26  -8    13358.37    12967.98    828.94 o 
   7  26  -8     8738.73     6850.05    969.03 o 
   8  26  -8    10207.71    11853.97   1155.46 o 
   9  26  -8    11591.07    15017.22   1285.77 o 
  10  26  -8     3724.78     4357.30    943.07 o 
  11  26  -8      875.64     1836.05    825.34 o 
  12  26  -8     5484.59     5778.40   1045.99 o 
  13  26  -8     3099.48     3272.05    958.50 o 
  14  26  -8     7798.48    10432.61   1294.14 o 
  15  26  -8     3200.95     3904.32   1104.46 o 
  16  26  -8       97.45     -894.73    894.73 o 
   0  27  -8     3054.70     2542.70    735.77 o 
   1  27  -8      478.52      540.26    433.81 o 
   2  27  -8    13034.38    13366.49   1443.70 o 
   3  27  -8     8231.48     8865.19   1398.86 o 
   4  27  -8     4532.63     5333.24    622.77 o 
   5  27  -8    13096.15    13312.56   1786.48 o 
   6  27  -8     4027.35     4367.52   1109.42 o 
   7  27  -8     3715.18     3267.20    598.43 o 
   8  27  -8    11945.52    12607.05   1193.05 o 
   9  27  -8     9878.18    11006.03   1167.71 o 
  10  27  -8     2612.51     2224.84    840.27 o 
  11  27  -8      946.09     1078.13    832.01 o 
  12  27  -8    11032.04    12019.23   1306.74 o 
  13  27  -8      559.66     1060.70    879.57 o 
  14  27  -8     3671.20     5947.37   1183.78 o 
  15  27  -8     1394.98     1141.55    995.24 o 
  16  27  -8      542.90     1656.73   1051.16 o 
   0  28  -8    12080.76    11794.60   1122.23 o 
   1  28  -8     2122.11     1665.61    501.64 o 
   2  28  -8     4865.53     4625.14    608.38 o 
   3  28  -8    16445.27    15015.25    863.57 o 
   4  28  -8     3170.04     2969.07    568.10 o 
   5  28  -8    13069.13    13996.68    861.61 o 
   6  28  -8     7097.74     7391.69    729.15 o 
   7  28  -8     2172.94     2734.25    589.07 o 
   8  28  -8    11362.26    10965.97   1178.99 o 
   9  28  -8    20280.79    18643.94   1445.76 o 
  10  28  -8      878.71      895.63    795.58 o 
  11  28  -8     7182.73     6163.61   1102.03 o 
  12  28  -8     1858.74     2344.14    938.20 o 
  13  28  -8     4865.33     5263.87   1153.86 o 
  14  28  -8     8466.37     9034.43   1327.55 o 
  15  28  -8      431.39     -238.64    936.88 o 
  16  28  -8     3499.20     3878.02   1193.37 o 
   0  29  -8     5087.10     4852.98    879.71 o 
   1  29  -8     4034.83     3861.82    597.14 o 
   2  29  -8     2977.11     2275.31    552.59 o 
   3  29  -8      619.99       45.51    469.13 o 
   4  29  -8    39999.80    39034.71   2018.22 o 
   5  29  -8     1235.91      693.49    516.08 o 
   6  29  -8     9059.65    10246.42    815.11 o 
   7  29  -8     2863.94     2126.21    718.06 o 
   8  29  -8     1364.47     1740.67    599.07 o 
   9  29  -8     3583.95     2397.46    864.20 o 
  10  29  -8     6239.30     7462.57   1130.64 o 
  11  29  -8     8516.25     9439.97   1234.27 o 
  12  29  -8      524.71      338.54    866.29 o 
  13  29  -8     6603.38     7998.24   1258.70 o 
  14  29  -8      865.51     1489.33   1038.71 o 
  15  29  -8     1336.99     1794.62   1096.16 o 
   0  30  -8     1593.69      700.07    689.47 o 
   1  30  -8     2025.29     2345.85    551.54 o 
   2  30  -8     9880.17    10791.96   1246.66 o 
   3  30  -8     2690.07     2765.79    757.45 o 
   4  30  -8     7088.00     7798.95    745.57 o 
   5  30  -8     3295.58     3425.21    629.30 o 
   6  30  -8     5928.76     5635.80    710.17 o 
   7  30  -8     9386.43     9573.24    941.53 o 
   8  30  -8     5731.99     5203.82    905.45 o 
   9  30  -8     2523.32     1982.65    644.84 o 
  10  30  -8    16989.84    20010.05   1531.26 o 
  11  30  -8     4396.18     4827.73   1104.12 o 
  12  30  -8     7055.76     4577.94   1133.71 o 
  13  30  -8     4959.44     5061.50   1173.59 o 
  14  30  -8     3338.31     3565.60   1128.07 o 
  15  30  -8     8357.35    10069.94   1411.71 o 
   0  31  -8    29146.67    29266.46   1667.29 o 
   1  31  -8    13012.48    14358.23    906.38 o 
   2  31  -8     5804.72     5060.08    668.11 o 
   3  31  -8    16596.49    17973.82   2352.98 o 
   4  31  -8     5176.66     4030.28    655.53 o 
   5  31  -8    11711.21    11788.12    871.71 o 
   6  31  -8     1742.74     1817.99    594.58 o 
   7  31  -8    10556.07    10359.30    869.29 o 
   8  31  -8     9275.35     9318.81    865.52 o 
   9  31  -8      729.95      914.54    626.21 o 
  10  31  -8     8554.68     9327.67   1258.97 o 
  11  31  -8     4498.16     3934.98   1103.24 o 
  12  31  -8     4559.33     3669.96   1087.66 o 
  13  31  -8     1612.93     1622.68   1032.57 o 
  14  31  -8     2837.38     3418.35   1143.39 o 
   0  32  -8    24636.03    24530.47   1598.42 o 
   1  32  -8     3762.80     4194.19    647.53 o 
   2  32  -8     6329.03     6181.97    726.09 o 
   3  32  -8      319.76     -213.54    506.93 o 
   4  32  -8     3787.25     3596.64    647.15 o 
   5  32  -8     4933.60     4761.41    692.78 o 
   6  32  -8     5851.80     7147.96    784.01 o 
   7  32  -8     3583.34     4877.30    750.16 o 
   8  32  -8     4649.80     6090.17    801.09 o 
   9  32  -8     4690.36     3349.07    906.62 o 
  10  32  -8     9025.82     9413.50    932.62 o 
  11  32  -8     3149.90     3439.26   1059.56 o 
  12  32  -8    11729.28    11010.78   1405.99 o 
  13  32  -8     2247.56     2541.73   1090.82 o 
  14  32  -8     6388.29     7095.05   1308.44 o 
   0  33  -8    12409.67    14047.42   1327.26 o 
   1  33  -8     1309.48      767.14    553.73 o 
   2  33  -8      641.24     1260.49    570.51 o 
   3  33  -8     4462.63     5087.64    717.03 o 
   4  33  -8       43.41      184.08    541.84 o 
   5  33  -8     4596.73     4236.63    692.11 o 
   6  33  -8     6300.25     7168.09    809.95 o 
   7  33  -8     4400.12     6143.66    790.76 o 
   8  33  -8    16881.70    16190.76   1069.47 o 
   9  33  -8     9341.47    10632.50    959.27 o 
  10  33  -8      831.94     1627.44    706.33 o 
  11  33  -8     2604.36     1364.25    710.24 o 
  12  33  -8     3802.47     2800.51   1098.72 o 
  13  33  -8     5201.20     3230.15   1147.18 o 
   0  34  -8     1468.54     1860.12    874.65 o 
   1  34  -8     8174.82     7550.04    964.73 o 
   2  34  -8     1644.31     1416.67    613.65 o 
   3  34  -8     2917.79     2079.34    625.88 o 
   4  34  -8        8.30       23.37    546.50 o 
   5  34  -8      964.75     2316.69    961.67 o 
   6  34  -8     4921.39     3938.52    718.92 o 
   7  34  -8     3831.81     4079.32   1625.55 o 
   8  34  -8     3769.69     3727.44    750.76 o 
   9  34  -8     3907.43     4821.14   1204.54 o 
  10  34  -8     2517.51     1457.59    714.59 o 
  11  34  -8    10877.60    12873.60   2404.81 o 
  12  34  -8     1388.22      933.61    761.83 o 
  13  34  -8     7260.96     4470.90   1239.80 o 
   0  35  -8     9768.06    10673.44   1245.36 o 
   1  35  -8     1525.34     1057.26    828.44 o 
   2  35  -8      714.81     1633.42    630.39 o 
   3  35  -8      236.53      810.35    595.49 o 
   4  35  -8     4513.67     5590.68   1498.28 o 
   5  35  -8     2522.41     1291.90    624.19 o 
   6  35  -8      854.20     1013.79    627.25 o 
   7  35  -8     9837.85     9352.36    922.34 o 
   8  35  -8     3130.20     2403.20    732.01 o 
   9  35  -8     5473.51     6285.13   1295.02 o 
  10  35  -8     1088.29      945.13    718.01 o 
  11  35  -8     6933.60     7190.81    945.24 o 
  12  35  -8     5281.22     6275.49    939.19 o 
   0  36  -8     3036.09     3060.21    975.05 o 
   1  36  -8      119.84       83.32    582.23 o 
   2  36  -8     1308.97     1860.13    657.62 o 
   3  36  -8     4129.79     3924.43   1068.10 o 
   4  36  -8      506.99      904.85    630.60 o 
   5  36  -8     1151.51     1320.15    860.71 o 
   6  36  -8      787.38      348.06    638.72 o 
   7  36  -8      100.23     1202.26    687.97 o 
   8  36  -8     1455.12     1223.46    693.37 o 
   9  36  -8     1687.34     1303.13    875.45 o 
  10  36  -8     8453.14     8767.19    986.17 o 
  11  36  -8     8166.86     9114.39   1047.96 o 
   0  37  -8     6780.33     6438.36   1133.43 o 
   1  37  -8     9346.52     9872.46    928.96 o 
   2  37  -8     1078.52     1103.12    643.22 o 
   3  37  -8     6408.34     7751.09    863.05 o 
   4  37  -8     3243.96     4108.88    767.04 o 
   5  37  -8     8530.28     9425.45    935.14 o 
   6  37  -8     2542.42     3936.23    929.10 o 
   7  37  -8     3470.31     3757.88    787.14 o 
   8  37  -8     1110.89     2188.18    751.56 o 
   9  37  -8     1026.25     1221.50   1625.30 o 
  10  37  -8     3742.10     4920.44    887.14 o 
  11  37  -8     3436.85     2392.85   1163.36 o 
   0  38  -8     5713.63     5544.29   1136.46 o 
   1  38  -8      789.87     1013.82    638.19 o 
   2  38  -8     2011.46     2915.21   1246.76 o 
   3  38  -8      983.55      727.60    784.33 o 
   4  38  -8      323.76      907.70    686.08 o 
   5  38  -8      188.62      425.71    675.27 o 
   6  38  -8     2775.17     3135.86    775.42 o 
   7  38  -8      922.34      933.95    720.11 o 
   8  38  -8     3881.51     4761.99    861.06 o 
   9  38  -8     2884.64     3754.90    839.62 o 
  10  38  -8     7914.87     8222.51   1004.01 o 
   0  39  -8    24242.95    26476.83   1828.77 o 
   1  39  -8     8902.91     8561.87    898.91 o 
   2  39  -8     1793.81     1676.54    695.92 o 
   3  39  -8       64.23     -157.76   1105.03 o 
   4  39  -8     9781.24     7284.03   1651.99 o 
   5  39  -8       30.79      379.27    657.17 o 
   6  39  -8     7241.27     8461.59   1271.72 o 
   7  39  -8     1204.89     1690.83    749.58 o 
   8  39  -8     2042.42     3641.68    835.68 o 
   9  39  -8     2250.87     4018.59    867.01 o 
   0  40  -8      300.89      214.96    912.57 o 
   1  40  -8     4103.80     3970.42    982.33 o 
   2  40  -8      234.46      623.27    668.54 o 
   3  40  -8      916.25      998.91    705.20 o 
   4  40  -8      466.72      865.58    709.41 o 
   5  40  -8     7709.28     8663.83    951.93 o 
   6  40  -8     1538.59     1383.26    758.01 o 
   7  40  -8     7965.87     8231.75   1218.86 o 
   8  40  -8      120.42      945.45    994.62 o 
   0  41  -8      817.38     1504.17   1037.58 o 
   1  41  -8     2663.75     3206.06    771.83 o 
   2  41  -8     1261.11      739.13    684.97 o 
   3  41  -8      904.33     2143.42    751.07 o 
   4  41  -8      859.66     1082.99    719.05 o 
   5  41  -8     2846.78     1812.46    753.45 o 
   6  41  -8     3213.89     4259.52    860.10 o 
   7  41  -8     2213.44     3381.69    850.09 o 
   0  42  -8       47.32     1256.15   1021.85 o 
   1  42  -8      183.10      933.01    719.99 o 
   2  42  -8       23.78      491.21    705.97 o 
   3  42  -8      123.02     1167.06    741.46 o 
   4  42  -8      289.71      -79.81    703.23 o 
   5  42  -8      628.20      894.26    736.29 o 
   0  43  -8     1262.53      881.00   1054.49 o 
   1  43  -8      165.91      236.44    695.86 o 
   2  43  -8      222.80     1072.51    734.84 o 
   3  43  -8     2686.82     2882.20    819.18 o 
   2   0  -7   181888.42   184808.56   3861.09 o 
   4   0  -7   244505.88   264972.28   5457.56 o 
   6   0  -7     6263.63     7077.14    483.59 o 
   8   0  -7     7964.30     7631.64    597.37 o 
  10   0  -7     2483.93     1852.51    461.58 o 
  12   0  -7    17233.22    16860.43   1026.41 o 
  14   0  -7     4381.76     5118.59    752.13 o 
  16   0  -7     1580.97     1607.11    698.40 o 
  18   0  -7      282.21      -28.93    740.78 o 
  20   0  -7      924.54     1222.75    905.76 o 
   1   1  -7     7936.75     8370.60    270.74 o 
   2   1  -7     1291.57     1177.20    165.92 o 
   3   1  -7     5985.20     6593.55    253.92 o 
   4   1  -7    34853.13    38324.36    710.82 o 
   5   1  -7    28102.73    24681.15    551.10 o 
   6   1  -7     3089.19     3581.31    325.38 o 
   7   1  -7    55717.19    55696.53   1036.14 o 
   8   1  -7    14571.39    14092.44    505.92 o 
   9   1  -7    19343.73    18681.83    618.93 o 
  10   1  -7     2334.39     1907.10    328.25 o 
  11   1  -7     5024.55     4776.81    431.90 o 
  12   1  -7    29174.75    27899.15    879.49 o 
  13   1  -7    14869.31    15240.03    748.90 o 
  14   1  -7    10730.35    12175.07    882.49 o 
  15   1  -7     1740.88     1649.03    465.91 o 
  16   1  -7     2349.18     2184.94    512.46 o 
  17   1  -7     2068.25     1600.68    538.65 o 
  18   1  -7      239.41     -117.12    669.38 o 
  19   1  -7      212.81      280.48    841.76 o 
  20   1  -7     6885.76     5985.32   1544.64 o 
  21   1  -7     4018.54     1430.97    702.15 o 
   1   2  -7    50284.96    51158.92   1309.38 o 
   2   2  -7     8471.76     7511.51    235.48 o 
   3   2  -7   250190.06   263421.59   3845.66 o 
   4   2  -7     6286.36     6493.05    363.61 o 
   5   2  -7      923.21      884.70    251.73 o 
   6   2  -7    11174.74    11702.50    402.83 o 
   7   2  -7     1537.62     2110.64    242.78 o 
   8   2  -7     4542.45     5399.15    395.95 o 
   9   2  -7     7314.25     7845.17    424.00 o 
  10   2  -7    10158.92     9351.67    522.19 o 
  11   2  -7     6051.44     6469.21    464.94 o 
  12   2  -7     3509.09     2954.91    427.01 o 
  13   2  -7     4483.65     4350.48    479.65 o 
  14   2  -7    39160.46    39161.95   1106.03 o 
  15   2  -7      799.34      708.17    442.82 o 
  16   2  -7    13376.37    14280.71    802.12 o 
  17   2  -7     1121.25      733.80    503.78 o 
  18   2  -7      568.88     -412.45    520.01 o 
  19   2  -7     2516.46     3179.14    663.25 o 
  20   2  -7     1259.33      242.61    799.28 o 
  21   2  -7     2104.85     2258.80    703.00 o 
   1   3  -7     5185.58     5441.80    376.99 o 
   2   3  -7     4533.19     4901.53    390.21 o 
   3   3  -7    13011.27    13685.61    676.01 o 
   4   3  -7     8017.42     7241.14    279.80 o 
   5   3  -7      494.35      366.31    214.18 o 
   6   3  -7     6816.13     6081.63    331.75 o 
   7   3  -7    17162.69    17241.90    512.24 o 
   8   3  -7     7374.06     7260.43    393.61 o 
   9   3  -7     4601.94     4635.07    361.54 o 
  10   3  -7     4811.27     5200.48    830.44 o 
  11   3  -7     7032.03     6734.46    469.86 o 
  12   3  -7     1262.08     1310.99    633.71 o 
  13   3  -7    17236.49    17198.21   1065.67 o 
  14   3  -7     1904.61     2414.33    464.12 o 
  15   3  -7    10837.04     9981.30    874.19 o 
  16   3  -7     9332.59    11036.31    721.76 o 
  17   3  -7     5689.75     5885.91    909.28 o 
  18   3  -7      536.68      560.26    551.04 o 
  19   3  -7     9680.54    10335.18    827.13 o 
  20   3  -7      501.29      -80.21    620.71 o 
  21   3  -7    15688.12    18436.41   1064.03 o 
   1   4  -7    12205.08    12385.74    561.57 o 
   2   4  -7     8014.16     7033.62    453.62 o 
   3   4  -7    22542.20    19569.39    419.67 o 
   4   4  -7     6664.17     6625.55    271.19 o 
   5   4  -7    32500.59    33830.98    669.41 o 
   6   4  -7     9091.52    10628.29    390.55 o 
   7   4  -7     4253.31     5221.13    636.36 o 
   8   4  -7     3571.84     3302.78    297.09 o 
   9   4  -7    39519.00    40354.76    915.54 o 
  10   4  -7     4264.97     4086.59    470.04 o 
  11   4  -7     6082.39     6264.04    466.13 o 
  12   4  -7     2646.14     2972.90    474.75 o 
  13   4  -7    19848.28    19369.74    779.77 o 
  14   4  -7    18886.09    17391.45   1280.04 o 
  15   4  -7    27295.63    26918.91    961.80 o 
  16   4  -7     7339.32     7242.97    649.45 o 
  17   4  -7     3388.77     3231.98    609.68 o 
  18   4  -7      356.69     1504.13   1584.43 o 
  19   4  -7     2695.30     3711.78   1283.45 o 
  20   4  -7      283.48     1895.14   1167.98 o 
  21   4  -7     2642.81     2959.11    724.12 o 
   1   5  -7     7175.80     7996.20    504.55 o 
   2   5  -7    27349.36    27412.94    914.33 o 
   3   5  -7    23828.47    25305.44    848.09 o 
   4   5  -7   140817.38   145237.58   2230.88 o 
   5   5  -7    46853.39    43137.68    821.69 o 
   6   5  -7    20826.18    18145.06    507.29 o 
   7   5  -7      890.08      986.44    287.51 o 
   8   5  -7     8219.81     7478.08    412.79 o 
   9   5  -7    12816.30    11693.28    524.77 o 
  10   5  -7    13651.41    12430.06    579.88 o 
  11   5  -7     8322.07     7686.15    492.48 o 
  12   5  -7     6425.52     6010.69    489.14 o 
  13   5  -7     1648.06     1116.76    426.51 o 
  14   5  -7     1709.00     2032.78    732.28 o 
  15   5  -7    15787.11    19250.59    865.30 o 
  16   5  -7    16505.54    17514.94   1003.04 o 
  17   5  -7     6852.34     6965.18   1179.82 o 
  18   5  -7    28342.72    31091.70   1639.27 o 
  19   5  -7      486.91     -101.20    599.21 o 
  20   5  -7    21612.17    25824.44   1161.57 o 
  21   5  -7     1588.93     2118.75   1053.82 o 
   1   6  -7    42083.30    45825.94   1309.38 o 
   2   6  -7     9271.85     8664.36    532.13 o 
   3   6  -7    45952.80    48746.80   1365.76 o 
   4   6  -7    83602.30    84116.98   1398.63 o 
   5   6  -7     8515.46     9513.72    355.87 o 
   6   6  -7    36551.76    36020.59    768.16 o 
   7   6  -7     1007.54      799.25    204.01 o 
   8   6  -7     4327.82     3813.05    640.66 o 
   9   6  -7     2855.76     2671.83    321.87 o 
  10   6  -7    11486.70    11854.76    567.83 o 
  11   6  -7      957.85      820.32    336.15 o 
  12   6  -7     4778.73     5176.67    475.67 o 
  13   6  -7    10959.29    10937.41    636.02 o 
  14   6  -7     7471.20     6975.06    763.71 o 
  15   6  -7    18834.59    20639.06   1464.96 o 
  16   6  -7     5292.85     5897.12    688.10 o 
  17   6  -7     5547.87     7240.46    683.93 o 
  18   6  -7     8255.60    10638.02   1361.68 o 
  19   6  -7       24.98      502.01   1478.11 o 
  20   6  -7     5517.39     6539.98   1078.94 o 
  21   6  -7      175.95     1370.75    990.96 o 
   1   7  -7    10037.07     9896.84    588.60 o 
   2   7  -7    32108.32    32560.14   1066.07 o 
   3   7  -7    31450.88    32195.12   1047.85 o 
   4   7  -7    15355.26    14863.88    396.63 o 
   5   7  -7    29334.66    30036.10    639.87 o 
   6   7  -7    21698.22    19432.46    530.63 o 
   7   7  -7      134.50       38.04    334.08 o 
   8   7  -7     3392.32     3292.28    308.03 o 
   9   7  -7     1079.25     1055.07    292.70 o 
  10   7  -7      545.50      192.87    283.87 o 
  11   7  -7    13695.09    14152.66    634.79 o 
  12   7  -7      444.41      185.49    346.43 o 
  13   7  -7    12807.96    13089.51    688.90 o 
  14   7  -7     3458.07     3428.16    498.30 o 
  15   7  -7    12918.87    14474.58    767.10 o 
  16   7  -7      596.90      160.99    467.52 o 
  17   7  -7    43270.34    44297.20   1319.34 o 
  18   7  -7      423.96      115.58    546.31 o 
  19   7  -7    25002.16    26754.72   1139.88 o 
  20   7  -7     3616.67     3508.06   1052.87 o 
   1   8  -7    71297.94    75968.34   1989.91 o 
   2   8  -7    83765.31    91498.98   2273.10 o 
   3   8  -7   120770.84   127716.23   3018.73 o 
   4   8  -7     2842.46     2504.05    195.99 o 
   5   8  -7    31116.31    31246.46    666.38 o 
   6   8  -7    51160.96    50269.15    983.05 o 
   7   8  -7      900.92      715.49    219.77 o 
   8   8  -7    55099.00    52261.04   1086.41 o 
   9   8  -7     2095.76     2352.76    317.15 o 
  10   8  -7     3700.63     3826.32    407.67 o 
  11   8  -7    14050.33    13569.76   1374.65 o 
  12   8  -7     5222.24     4827.36    475.88 o 
  13   8  -7      485.01      292.28    375.34 o 
  14   8  -7     1259.74     1082.97    431.16 o 
  15   8  -7     1604.74     1834.36    494.68 o 
  16   8  -7     2717.46     3061.86    611.80 o 
  17   8  -7     4207.29     6236.04    662.64 o 
  18   8  -7     1096.64     2088.34    595.21 o 
  19   8  -7     3568.27     6605.07   1008.28 o 
  20   8  -7      603.12     1549.60    997.43 o 
   1   9  -7    10347.08    11581.32    664.03 o 
   2   9  -7    73968.19    75906.80   1990.60 o 
   3   9  -7    11916.78    12356.42    351.66 o 
   4   9  -7    39023.94    39551.86   1760.13 o 
   5   9  -7    20518.38    19123.82    502.78 o 
   6   9  -7     8088.74     7799.14    374.93 o 
   7   9  -7    14451.35    13317.32    489.45 o 
   8   9  -7     2097.51     1613.59    277.80 o 
   9   9  -7     6156.53     6511.90   1082.39 o 
  10   9  -7     6414.26     5895.47    609.68 o 
  11   9  -7     4227.09     4930.04    445.68 o 
  12   9  -7    18471.02    17293.57    725.05 o 
  13   9  -7      716.03     1342.63    605.08 o 
  14   9  -7     6004.96     6406.83   1032.46 o 
  15   9  -7     2825.37     2602.42    511.05 o 
  16   9  -7    26105.34    27802.82   1314.82 o 
  17   9  -7     5992.94     6509.32    685.52 o 
  18   9  -7    25342.82    29794.71   1133.94 o 
  19   9  -7     2195.38     2827.74    990.70 o 
  20   9  -7     6162.44     7350.61   1234.61 o 
   1  10  -7     4233.39     5349.15    513.65 o 
   2  10  -7    60989.94    65161.07   1837.37 o 
   3  10  -7    21024.53    21497.58    507.81 o 
   4  10  -7    54472.18    53463.79    990.27 o 
   5  10  -7    26672.24    26588.49    626.72 o 
   6  10  -7    22620.70    21590.69    586.95 o 
   7  10  -7   117234.28   113151.52   2150.47 o 
   8  10  -7      901.18      888.66    262.04 o 
   9  10  -7    34215.96    35296.50    883.11 o 
  10  10  -7     6647.99     6907.95    930.94 o 
  11  10  -7    11135.63    10869.16    592.52 o 
  12  10  -7     2386.08     1700.76    390.14 o 
  13  10  -7      253.87      143.06    583.64 o 
  14  10  -7     1678.69     1548.41    449.79 o 
  15  10  -7     7131.76     8449.50    694.33 o 
  16  10  -7     9506.70    11690.66    822.75 o 
  17  10  -7      719.71      851.25    531.13 o 
  18  10  -7     3108.15     4062.46    653.36 o 
  19  10  -7      305.35     -865.20    865.20 o 
  20  10  -7     1997.79      598.61    951.31 o 
   1  11  -7    31370.00    35825.26   1399.29 o 
   2  11  -7      451.77      183.34    307.33 o 
   3  11  -7    10133.34    10197.87    366.00 o 
   4  11  -7    11360.33    10783.85    574.20 o 
   5  11  -7     4040.43     3668.22    616.23 o 
   6  11  -7     9955.43     9878.94    424.90 o 
   7  11  -7     6013.77     6287.32    368.35 o 
   8  11  -7     4236.78     5047.54    362.41 o 
   9  11  -7     2565.01     2640.32    341.15 o 
  10  11  -7    23286.30    22452.07   1222.51 o 
  11  11  -7     2394.06     2337.74    392.22 o 
  12  11  -7     3716.44     4365.29    464.63 o 
  13  11  -7     6456.33     7144.15    560.66 o 
  14  11  -7       96.05       26.08    397.59 o 
  15  11  -7     5301.51     6646.67    623.84 o 
  16  11  -7    10037.65    10956.82    748.59 o 
  17  11  -7    10790.94    11772.64    795.90 o 
  18  11  -7     3401.15     3469.38   1005.98 o 
  19  11  -7     5215.83     5924.07   1125.16 o 
  20  11  -7      561.08     -872.69    898.22 o 
   1  12  -7     8141.43     7972.83    450.93 o 
   2  12  -7    17887.46    17740.15    881.78 o 
   3  12  -7       26.39      372.88    176.58 o 
   4  12  -7      280.77      174.31    173.80 o 
   5  12  -7    74498.52    70907.23   2146.24 o 
   6  12  -7     4920.05     5850.92    342.60 o 
   7  12  -7    38337.85    35154.08   1602.14 o 
   8  12  -7    42082.52    41456.31    968.11 o 
   9  12  -7     7314.50     7793.11    463.13 o 
  10  12  -7    61635.25    58722.10   1281.91 o 
  11  12  -7    22184.98    20915.71    770.18 o 
  12  12  -7     9634.86    10320.90    600.00 o 
  13  12  -7      586.84      598.31    389.57 o 
  14  12  -7     7217.30     6869.29    591.19 o 
  15  12  -7     1156.69      991.56    469.47 o 
  16  12  -7     4483.06     5206.59    610.76 o 
  17  12  -7     2679.43     4391.73    990.44 o 
  18  12  -7      660.99      646.91    884.79 o 
  19  12  -7      264.23      623.51    925.80 o 
  20  12  -7     1861.66     1968.42   1061.18 o 
   1  13  -7     1165.50     1251.87    547.24 o 
   2  13  -7    28089.74    29318.95   1180.33 o 
   3  13  -7     9154.71     8598.19   1009.06 o 
   4  13  -7     7309.47     7494.62    373.30 o 
   5  13  -7    14417.02    13069.88    726.83 o 
   6  13  -7     4442.36     4277.77    319.34 o 
   7  13  -7     7828.67     6927.35    402.20 o 
   8  13  -7    10424.44     9822.00    505.15 o 
   9  13  -7    11620.27    11475.14    593.55 o 
  10  13  -7     8792.43     8774.12    533.57 o 
  11  13  -7    15015.52    15475.08    700.09 o 
  12  13  -7      464.93     -133.90    355.13 o 
  13  13  -7     5558.63     6044.13    809.34 o 
  14  13  -7     4497.90     5098.68    559.63 o 
  15  13  -7     9608.38    12075.27   1714.08 o 
  16  13  -7      604.89      324.49    487.68 o 
  17  13  -7     4709.83     6683.42   1075.91 o 
  18  13  -7      831.48      466.32    927.72 o 
  19  13  -7       63.80     -159.18    916.86 o 
  20  13  -7     3084.77     4154.49   1128.77 o 
   1  14  -7     7714.09     7650.95    460.52 o 
   2  14  -7    63480.18    64140.28   1952.09 o 
   3  14  -7    12302.68    12568.38    727.29 o 
   4  14  -7    73311.08    71142.75   1671.02 o 
   5  14  -7    21331.63    22236.58    617.90 o 
   6  14  -7    41213.89    39846.00    909.13 o 
   7  14  -7     4594.57     4686.54    358.36 o 
   8  14  -7      601.30     -180.20    258.94 o 
   9  14  -7    47763.24    48179.52   1118.97 o 
  10  14  -7     1248.54      307.53    350.49 o 
  11  14  -7    66032.04    61737.77   1383.86 o 
  12  14  -7     6577.77     7181.70    551.58 o 
  13  14  -7      449.38      728.45    408.38 o 
  14  14  -7     1522.30     1259.30    460.82 o 
  15  14  -7     2001.69     2281.14    520.94 o 
  16  14  -7       36.13     1253.67    809.09 o 
  17  14  -7     1290.71      977.59    873.87 o 
  18  14  -7      110.97      -81.24    893.65 o 
  19  14  -7     1374.74      334.73    952.30 o 
  20  14  -7      157.51      546.90    993.79 o 
   1  15  -7    10139.88    10200.15    611.97 o 
   2  15  -7     6302.23     6691.58    452.99 o 
   3  15  -7    11952.02    11986.82    606.92 o 
   4  15  -7     9394.16     8747.27    427.73 o 
   5  15  -7     7136.27     6462.88    399.45 o 
   6  15  -7    13808.15    12848.83    526.48 o 
   7  15  -7    19243.90    17108.35    614.58 o 
   8  15  -7    15850.77    15846.63    626.59 o 
   9  15  -7    13715.66    13428.96    624.09 o 
  10  15  -7    14567.12    15443.40    911.29 o 
  11  15  -7     4843.52     5396.15    762.38 o 
  12  15  -7    29593.83    30071.00    950.48 o 
  13  15  -7     9359.79    10163.45    655.89 o 
  14  15  -7    14189.90    13270.79    764.11 o 
  15  15  -7      747.79     1024.66    765.60 o 
  16  15  -7     2206.56     2196.76    876.76 o 
  17  15  -7     1134.60      993.56    862.16 o 
  18  15  -7     1108.36     1517.95    969.59 o 
  19  15  -7     3650.03     2775.23   1074.16 o 
   1  16  -7    59186.82    61325.87   1724.20 o 
   2  16  -7     3289.06     3969.60    403.94 o 
   3  16  -7   114376.98   115619.57   2007.72 o 
   4  16  -7    32228.82    31462.79    786.77 o 
   5  16  -7     7155.13     6922.36    646.63 o 
   6  16  -7     9780.98     9187.14    984.20 o 
   7  16  -7     9644.88     9276.40    498.47 o 
   8  16  -7     1396.77     1252.87    330.52 o 
   9  16  -7      617.39      382.28    320.16 o 
  10  16  -7    28466.53    27453.49    862.22 o 
  11  16  -7    10552.89    10814.47    819.56 o 
  12  16  -7    24728.84    24634.12   1038.45 o 
  13  16  -7     9999.28    11055.00    679.06 o 
  14  16  -7    16516.27    17266.48   1313.96 o 
  15  16  -7     5613.36     5329.77    970.52 o 
  16  16  -7     5888.68     5038.49   1012.86 o 
  17  16  -7     6504.84     5508.13   1102.22 o 
  18  16  -7     2317.26     2611.51   1025.31 o 
  19  16  -7      172.60     1251.42   1026.07 o 
   1  17  -7      642.83      142.26    282.88 o 
   2  17  -7     3077.35     2275.62    360.82 o 
   3  17  -7    21617.10    21294.53    666.99 o 
   4  17  -7    13569.11    13722.51    539.42 o 
   5  17  -7     1182.76      701.87    273.74 o 
   6  17  -7     3966.42     4858.83    382.59 o 
   7  17  -7    14954.47    14267.86    605.46 o 
   8  17  -7    14612.28    14575.44    748.72 o 
   9  17  -7    16193.74    15441.95    667.11 o 
  10  17  -7      665.42      206.36    346.08 o 
  11  17  -7     4877.78     4917.79    604.96 o 
  12  17  -7     8589.00     8802.89    614.11 o 
  13  17  -7    10631.93     8943.34   1022.75 o 
  14  17  -7    11263.06    11351.56   1132.51 o 
  15  17  -7      136.66      -81.18    722.25 o 
  16  17  -7      667.27      973.72    825.19 o 
  17  17  -7      265.67     -856.33    856.33 o 
  18  17  -7     1131.65     1791.93   1009.09 o 
  19  17  -7     1511.10     2607.08   1113.38 o 
   1  18  -7     1739.03     1232.50    334.91 o 
   2  18  -7    80871.09    80614.05   1717.25 o 
   3  18  -7      618.67      602.47    232.61 o 
   4  18  -7    26066.90    25873.91    750.60 o 
   5  18  -7     4868.51     5382.60    402.26 o 
   6  18  -7     6683.44     7636.89    464.07 o 
   7  18  -7    13412.98    12513.93    597.61 o 
   8  18  -7     3404.48     3371.52    407.54 o 
   9  18  -7      464.49      715.09    346.45 o 
  10  18  -7     7873.50     8004.46    788.65 o 
  11  18  -7      782.77      863.24    387.68 o 
  12  18  -7    21181.11    20728.74   1330.35 o 
  13  18  -7    14310.05    13900.38   1196.95 o 
  14  18  -7    17005.50    18520.39   1337.92 o 
  15  18  -7    13510.72    13266.84   1262.05 o 
  16  18  -7    15423.61    15644.92   1383.64 o 
  17  18  -7     1333.74     1255.27    949.07 o 
  18  18  -7     3711.23     3967.60   1133.00 o 
  19  18  -7      141.99     -819.28    977.52 o 
   1  19  -7     1401.77     1243.93    344.31 o 
   2  19  -7     5110.58     4406.64    458.78 o 
   3  19  -7     4668.47     4196.31    323.52 o 
   4  19  -7     4464.93     4822.97    431.13 o 
   5  19  -7     6102.69     6378.37    876.19 o 
   6  19  -7    46933.68    47956.06   1120.78 o 
   7  19  -7     3937.44     4992.48    437.74 o 
   8  19  -7    27756.82    27045.14   1011.57 o 
   9  19  -7      961.82      792.41    355.21 o 
  10  19  -7     3770.36     2962.82    446.74 o 
  11  19  -7     1689.81     1119.16    664.46 o 
  12  19  -7     5417.95     4551.02    849.46 o 
  13  19  -7     4386.98     4791.91    905.28 o 
  14  19  -7      889.50      522.79    751.42 o 
  15  19  -7     6034.99     6702.77   1062.38 o 
  16  19  -7      974.10      774.46    863.17 o 
  17  19  -7     4107.64     6250.78   1166.36 o 
  18  19  -7     4841.19     5963.56   1214.13 o 
  19  19  -7     1219.02     -129.13   1010.65 o 
   1  20  -7     2222.66     2272.28    588.97 o 
   2  20  -7     2389.96     2611.39    405.77 o 
   3  20  -7    11859.56    11563.64    482.16 o 
   4  20  -7    56761.20    54145.62   1535.95 o 
   5  20  -7    30307.19    31087.28    876.79 o 
   6  20  -7    69623.68    67885.09   1439.13 o 
   7  20  -7     3428.62     3079.40    413.44 o 
   8  20  -7     1300.90     1445.74    589.61 o 
   9  20  -7     3880.00     4217.83    686.06 o 
  10  20  -7    12853.62    13560.46   1110.88 o 
  11  20  -7    12561.53    12031.38   1097.70 o 
  12  20  -7      151.48      165.37    665.72 o 
  13  20  -7    21779.84    21900.48   1459.40 o 
  14  20  -7     2879.15     1380.46    816.20 o 
  15  20  -7    23468.24    23417.98   1584.43 o 
  16  20  -7      866.43      650.07    877.12 o 
  17  20  -7     9938.76    10079.60   1289.76 o 
  18  20  -7     3597.03     4653.75   1176.34 o 
   1  21  -7      624.37      983.79    813.54 o 
   2  21  -7     2974.14     2864.86    496.09 o 
   3  21  -7    11933.23    11330.67    509.37 o 
   4  21  -7    34759.84    35033.50    811.48 o 
   5  21  -7    16790.99    16213.73    680.35 o 
   6  21  -7    22222.00    21633.38    772.04 o 
   7  21  -7     3290.77     2751.43    414.79 o 
   8  21  -7      874.17      725.16    528.17 o 
   9  21  -7     4901.97     4678.21    793.84 o 
  10  21  -7     8841.94     8642.67    967.86 o 
  11  21  -7     4992.55     6871.89    940.39 o 
  12  21  -7       63.40     -646.14    646.14 o 
  13  21  -7     1121.60      964.64    763.56 o 
  14  21  -7     3122.99     3196.85    917.24 o 
  15  21  -7     1060.62     2694.67    932.12 o 
  16  21  -7     3578.60     5308.49   1140.90 o 
  17  21  -7     1354.09     3086.82   1036.19 o 
  18  21  -7     2591.66     3934.67   1170.48 o 
   1  22  -7     3171.68     3013.71    441.19 o 
   2  22  -7     1528.52      878.41    398.48 o 
   3  22  -7    15910.30    13963.23    746.51 o 
   4  22  -7    28591.07    28217.62    735.21 o 
   5  22  -7    47110.00    45171.03   1137.63 o 
   6  22  -7    76851.81    73449.81   1564.55 o 
   7  22  -7     4142.55     4711.67    923.44 o 
   8  22  -7    26243.63    26064.47   1415.27 o 
   9  22  -7    20784.66    18821.69   1274.88 o 
  10  22  -7     3381.27     2790.17    752.56 o 
  11  22  -7     8509.71     8154.07   1017.58 o 
  12  22  -7     4438.60     4788.58    919.99 o 
  13  22  -7     1055.28     1081.57    785.78 o 
  14  22  -7     5075.17     4410.20   1010.60 o 
  15  22  -7     3685.53     4359.25   1022.79 o 
  16  22  -7     2239.26      628.72    922.54 o 
  17  22  -7     1521.44     1315.86   1016.97 o 
  18  22  -7      621.99     -290.74    995.02 o 
   1  23  -7      589.49      710.92    365.43 o 
   2  23  -7     1232.84     1393.04    408.59 o 
   3  23  -7     8130.14     8323.96    619.66 o 
   4  23  -7    12150.37    11539.19    534.90 o 
   5  23  -7    54759.73    56324.22   1894.64 o 
   6  23  -7    20750.01    20980.13    800.66 o 
   7  23  -7    22052.90    25328.01   1395.22 o 
   8  23  -7     4772.37     4694.09    822.70 o 
   9  23  -7    12348.73    12511.01   1102.51 o 
  10  23  -7     2723.10     2232.41    753.65 o 
  11  23  -7     2103.71     1772.88    751.18 o 
  12  23  -7      655.00     1326.98    775.15 o 
  13  23  -7     1017.11       -3.38    743.57 o 
  14  23  -7      902.70     1804.27    903.01 o 
  15  23  -7     2347.58     1586.44    950.06 o 
  16  23  -7     3358.48     2239.98   1016.34 o 
  17  23  -7     1113.35     2046.95   1068.68 o 
  18  23  -7     6901.45     8302.32   1345.34 o 
   1  24  -7     4083.53     3571.01    499.69 o 
   2  24  -7    23221.65    21305.90    901.41 o 
   3  24  -7    10640.00    10909.31    697.49 o 
   4  24  -7     1366.06     1317.57    330.25 o 
   5  24  -7    71056.37    69468.70   1301.26 o 
   6  24  -7     1262.73     1643.56    653.57 o 
   7  24  -7    80180.12    79705.20   2599.96 o 
   8  24  -7    11497.76    12202.26   1093.12 o 
   9  24  -7    33803.28    35113.11   1682.77 o 
  10  24  -7    10272.69     9831.22   1053.53 o 
  11  24  -7     3423.18     3344.46    866.31 o 
  12  24  -7     1577.64     2073.62    822.77 o 
  13  24  -7     7365.94     7428.82   1113.79 o 
  14  24  -7     1746.59     1546.21    904.61 o 
  15  24  -7      423.48      507.88    909.58 o 
  16  24  -7     4653.44     4917.80   1139.22 o 
  17  24  -7     1095.32     1009.25   1047.22 o 
   1  25  -7     2685.96     3044.03    498.98 o 
   2  25  -7     2100.11     1564.36    448.36 o 
   3  25  -7     6443.71     5638.98    581.17 o 
   4  25  -7      625.11      794.47    324.99 o 
   5  25  -7     5809.32     5459.82    433.08 o 
   6  25  -7     5576.67     5618.67    875.57 o 
   7  25  -7    28887.06    27200.11   1512.00 o 
   8  25  -7     9369.35    10186.75   1062.34 o 
   9  25  -7     9434.31    11507.51   1131.74 o 
  10  25  -7     3692.88     5098.90    913.79 o 
  11  25  -7     7964.07     8072.58   1062.91 o 
  12  25  -7     1617.70      607.16    777.96 o 
  13  25  -7     7006.74     7461.15   1118.79 o 
  14  25  -7     2128.93     4272.04   1043.69 o 
  15  25  -7      209.57     1909.53    953.59 o 
  16  25  -7     2580.16     2333.66   1062.71 o 
  17  25  -7     9028.50     7746.22   1339.15 o 
   1  26  -7     1767.04     1805.85    467.91 o 
   2  26  -7    11922.09    11604.87    875.01 o 
   3  26  -7      943.73     1571.77    461.72 o 
   4  26  -7      191.84     -259.79    299.39 o 
   5  26  -7    37752.87    34164.53   1192.28 o 
   6  26  -7    22620.70    20748.94   1011.57 o 
   7  26  -7    44060.91    45734.03   1936.85 o 
   8  26  -7    62557.22    61624.89   2314.25 o 
   9  26  -7    12935.92    14065.53   1223.54 o 
  10  26  -7    30874.50    30287.03   1687.81 o 
  11  26  -7     1969.61     2846.99    861.30 o 
  12  26  -7    12003.11    14148.50   1317.86 o 
  13  26  -7     1874.21     3377.18    959.83 o 
  14  26  -7     8214.36     7039.49   1192.16 o 
  15  26  -7      994.87     2082.50   1001.27 o 
  16  26  -7      123.61      494.05   1002.04 o 
  17  26  -7     1196.28     1750.92   1084.30 o 
   1  27  -7     1927.85     2153.19    498.18 o 
   2  27  -7     3147.95     3669.77    853.34 o 
   3  27  -7      954.48     1125.82    463.18 o 
   4  27  -7     1089.33     1381.74    487.61 o 
   5  27  -7     6057.22     6888.97   1267.21 o 
   6  27  -7    11572.81    12286.84   1438.78 o 
   7  27  -7     6014.10     5056.92    647.66 o 
   8  27  -7    14989.85    15121.86   1257.00 o 
   9  27  -7     6568.29     8630.45   1067.94 o 
  10  27  -7     6154.96     4701.98    933.58 o 
  11  27  -7     6550.24     6566.89   1064.09 o 
  12  27  -7     6310.49     7340.81   1124.67 o 
  13  27  -7     2181.82     2449.00    972.03 o 
  14  27  -7     2443.00     4318.05   1096.19 o 
  15  27  -7     1895.36     2080.12   1043.95 o 
  16  27  -7     2685.42     2571.29   1142.87 o 
   1  28  -7     2314.28     2105.82    511.74 o 
   2  28  -7     1230.39      741.51    450.75 o 
   3  28  -7     8872.28     9079.46    714.92 o 
   4  28  -7    14251.60    14213.80    858.07 o 
   5  28  -7     2392.82     2815.47   1475.95 o 
   6  28  -7    48626.37    47329.33   1466.15 o 
   7  28  -7    10163.18     8329.15   1285.60 o 
   8  28  -7    20137.31    18549.96   1398.66 o 
   9  28  -7    52019.30    50076.81   2169.16 o 
  10  28  -7     5331.27     4968.40    988.49 o 
  11  28  -7    38901.45    39412.68   2007.67 o 
  12  28  -7     4324.57     6064.32   1103.61 o 
  13  28  -7     9071.22     9259.17   1267.52 o 
  14  28  -7     2396.79     2627.36   1050.88 o 
  15  28  -7      568.11      828.60    806.12 o 
  16  28  -7      370.23      247.21    771.40 o 
   1  29  -7      424.11      -33.97    428.80 o 
   2  29  -7      266.80      745.55    509.41 o 
   3  29  -7     2234.58     2520.41    542.26 o 
   4  29  -7     4144.83     4061.92    791.70 o 
   5  29  -7     1314.33     1787.31   1174.02 o 
   6  29  -7     8916.12    10232.87    944.74 o 
   7  29  -7     1458.40     1700.23    565.90 o 
   8  29  -7     1375.78      601.48    542.94 o 
   9  29  -7     2164.17     3145.29    911.24 o 
  10  29  -7     2949.80     3174.44    925.73 o 
  11  29  -7    11166.43    13195.21   1355.45 o 
  12  29  -7     1037.52      354.25    859.73 o 
  13  29  -7     3487.32     4079.12   1078.70 o 
  14  29  -7       91.86     -572.83    941.43 o 
  15  29  -7     2997.12     4662.50   1199.71 o 
   1  30  -7      493.86      725.44    481.81 o 
   2  30  -7     1662.62     1725.01    531.40 o 
   3  30  -7     1154.57      892.36    491.18 o 
   4  30  -7     1616.44     1201.11    523.63 o 
   5  30  -7     4918.98     5386.28    684.78 o 
   6  30  -7     8627.45     8165.98    755.29 o 
   7  30  -7     4699.54     4292.51    681.42 o 
   8  30  -7     5885.66     6218.81    733.21 o 
   9  30  -7     4844.28     4968.75    996.23 o 
  10  30  -7    41495.71    37503.00   2006.18 o 
  11  30  -7     8622.08     7738.09   1191.98 o 
  12  30  -7    10449.73    12250.16   1377.00 o 
  13  30  -7    13992.39    14421.27   1484.73 o 
  14  30  -7      247.00      632.02    987.81 o 
  15  30  -7     9849.58    12271.14   1494.12 o 
   1  31  -7     1162.46      534.66    490.66 o 
   2  31  -7     1939.05     2071.46    613.48 o 
   3  31  -7      170.00     -237.28    503.95 o 
   4  31  -7      258.01      155.35    542.76 o 
   5  31  -7     1585.16     1978.97    562.51 o 
   6  31  -7      107.64      672.57    540.01 o 
   7  31  -7      326.42      203.64    541.73 o 
   8  31  -7     4815.59     3869.91    699.22 o 
   9  31  -7     1337.18     1293.22    640.77 o 
  10  31  -7     9856.09    10662.88   1297.95 o 
  11  31  -7     2145.11     2582.68   1012.42 o 
  12  31  -7     5968.47     6408.88   1191.57 o 
  13  31  -7     1377.25     2551.16   1029.22 o 
  14  31  -7     2331.17     3272.13   1140.45 o 
  15  31  -7      901.04     1783.59   1114.01 o 
   1  32  -7      917.96      948.43    523.47 o 
   2  32  -7    24902.20    26280.84   1127.24 o 
   3  32  -7     1178.78      634.38    530.01 o 
   4  32  -7     9373.71     7984.31    763.78 o 
   5  32  -7       25.28       30.40    520.92 o 
   6  32  -7      795.84     1584.83    593.31 o 
   7  32  -7      369.89      -23.33    539.94 o 
   8  32  -7     3557.81     4912.40    746.11 o 
   9  32  -7    11372.50    10773.17   2168.15 o 
  10  32  -7     8748.03     8617.79    901.83 o 
  11  32  -7     9190.81     7251.87   1233.51 o 
  12  32  -7    16890.93    17991.83   1604.72 o 
  13  32  -7      806.50     -410.06    918.87 o 
  14  32  -7    17621.28    21803.18   1800.47 o 
   1  33  -7     1699.94     2215.38    604.36 o 
   2  33  -7     1726.13     1515.51    568.38 o 
   3  33  -7     5013.35     4975.80    956.91 o 
   4  33  -7     1632.25     1077.45    570.90 o 
   5  33  -7      670.44      321.49    554.69 o 
   6  33  -7     4166.53     3343.40    903.13 o 
   7  33  -7     3476.50     2814.46    680.98 o 
   8  33  -7     4572.82     4342.76    734.75 o 
   9  33  -7     3382.50     3906.43    750.69 o 
  10  33  -7     2460.35     1940.17    714.74 o 
  11  33  -7     1466.39     1570.12    721.41 o 
  12  33  -7     1800.29     2959.47   1091.64 o 
  13  33  -7     8072.02     8178.05   1336.57 o 
   1  34  -7    28314.21    28605.61   1213.55 o 
   2  34  -7     6078.04     6300.51    753.38 o 
   3  34  -7    37195.68    35839.28   1364.53 o 
   4  34  -7     6579.33     7344.86   1772.55 o 
   5  34  -7    11266.96    10156.44   1015.01 o 
   6  34  -7     6518.85     5481.24    749.70 o 
   7  34  -7     2358.43     2349.41    681.60 o 
   8  34  -7      939.40      994.17    650.22 o 
   9  34  -7     3343.67     3506.74    755.48 o 
  10  34  -7     1617.99     2022.33    822.55 o 
  11  34  -7    11889.05    10685.77   1014.61 o 
  12  34  -7      417.04       70.61    710.39 o 
  13  34  -7    12163.58    10106.10   1431.70 o 
   1  35  -7      140.09      760.81    573.93 o 
   2  35  -7    12291.97    14046.46   1357.23 o 
   3  35  -7     6201.14     6613.88    940.11 o 
   4  35  -7     2525.84     2678.16    665.75 o 
   5  35  -7     1155.12     1254.21    632.07 o 
   6  35  -7     4153.38     5195.91    767.65 o 
   7  35  -7     6031.52     5540.01    795.33 o 
   8  35  -7     1285.24     1126.13    836.23 o 
   9  35  -7     3045.54     3934.82    783.80 o 
  10  35  -7     1891.62     2903.83   1351.46 o 
  11  35  -7     2111.26     2783.04    794.68 o 
  12  35  -7     2905.18     2719.45    826.01 o 
   1  36  -7      397.25      459.47    598.64 o 
   2  36  -7    35700.37    33348.29   1338.60 o 
   3  36  -7       77.53      280.23    593.41 o 
   4  36  -7    34297.92    33829.06   1362.67 o 
   5  36  -7      736.14      717.93    621.54 o 
   6  36  -7    15778.57    14972.12   2016.90 o 
   7  36  -7      200.24      156.26    667.20 o 
   8  36  -7     2974.38     2970.28    755.65 o 
   9  36  -7     5986.30     6141.37    882.54 o 
  10  36  -7    10385.03     9597.36    980.93 o 
  11  36  -7     6916.14     8743.92   1007.80 o 
  12  36  -7     6924.12     6938.99    977.54 o 
   1  37  -7      705.25     -407.93    585.82 o 
   2  37  -7     6214.36     7197.58    826.51 o 
   3  37  -7     5072.96     5275.24    778.53 o 
   4  37  -7    11089.42    12606.64   1981.73 o 
   5  37  -7     4215.33     5879.09    819.81 o 
   6  37  -7      825.12      728.60    680.61 o 
   7  37  -7     1447.46     1579.61   1061.35 o 
   8  37  -7     3243.96     3622.40    797.60 o 
   9  37  -7     1956.22     2575.90    781.08 o 
  10  37  -7     3776.01     4670.35    865.02 o 
  11  37  -7     3546.14     3867.62    882.08 o 
   1  38  -7     1692.94     1751.44    849.91 o 
   2  38  -7     1397.65     1627.54    668.16 o 
   3  38  -7    11544.10     9834.20    916.87 o 
   4  38  -7       26.18      800.25    652.36 o 
   5  38  -7    29631.80    28704.31   1337.21 o 
   6  38  -7     1319.72     1090.66    689.40 o 
   7  38  -7    18469.04    17091.21   1141.87 o 
   8  38  -7    10159.47     9654.51   1374.38 o 
   9  38  -7    10268.20     8987.32   1012.26 o 
  10  38  -7    18792.44    19468.61   1262.20 o 
   1  39  -7      972.89      752.19    645.00 o 
   2  39  -7      122.04     -739.45    892.01 o 
   3  39  -7     3203.19     4705.81    799.00 o 
   4  39  -7      909.45      745.22    661.95 o 
   5  39  -7     2863.83     3303.40   1733.31 o 
   6  39  -7      291.36      635.56    685.83 o 
   7  39  -7     1963.30     2225.09    974.60 o 
   8  39  -7     2705.78     2415.83   1107.93 o 
   9  39  -7     3327.56     4775.00    951.50 o 
   1  40  -7       76.89      372.90    772.81 o 
   2  40  -7     1606.61     1978.58    698.93 o 
   3  40  -7       87.18     -674.65   1032.08 o 
   4  40  -7      368.25      771.68    681.12 o 
   5  40  -7     2726.19     3171.11    774.70 o 
   6  40  -7    11526.39    10387.79   1012.81 o 
   7  40  -7    16088.95    18043.49   1218.44 o 
   8  40  -7     4134.75     4396.00    902.67 o 
   1  41  -7     1043.44     1374.37    691.55 o 
   2  41  -7     1644.00     2022.45    723.61 o 
   3  41  -7      425.41      235.76    664.52 o 
   4  41  -7      630.28     1776.95    740.34 o 
   5  41  -7      484.80     1155.26    951.95 o 
   6  41  -7     3557.51     2902.94    795.09 o 
   7  41  -7      376.27      874.09    754.82 o 
   1  42  -7     2311.25     3935.19    800.75 o 
   2  42  -7      506.66     1297.92    700.89 o 
   3  42  -7    14624.65    13004.45   1080.65 o 
   4  42  -7     1366.86     1938.40    765.26 o 
   5  42  -7       51.50      440.37    721.23 o 
   6  42  -7    12697.59    15024.93   3256.37 o 
   1  43  -7      377.63     1002.62    723.58 o 
   2  43  -7     1842.00     2547.13    997.95 o 
   3  43  -7     3688.48     5008.98    855.20 o 
   4  43  -7     2820.69     2184.11    788.68 o 
   2   0  -6   334366.00   353924.00   7198.43 o 
   4   0  -6    90205.41    97032.88   2163.77 o 
   6   0  -6    94555.66    88846.20   2113.23 o 
   8   0  -6    49761.22    48033.38   1407.02 o 
  10   0  -6    46738.85    44134.35   1458.02 o 
  12   0  -6    52150.88    50371.92   1704.31 o 
  14   0  -6    27397.45    29891.29   1352.47 o 
  16   0  -6     2487.23     3078.24    755.24 o 
  18   0  -6    10841.76    10615.98   1137.69 o 
  20   0  -6     2024.63     2315.75    988.11 o 
   1   1  -6    11465.58    12539.53    364.56 o 
   2   1  -6    30597.34    32430.63    780.13 o 
   3   1  -6    16977.29    16370.15    376.31 o 
   4   1  -6    11274.02    11905.13    615.43 o 
   5   1  -6    15617.92    15266.70    421.35 o 
   6   1  -6      936.29     1107.81    195.72 o 
   7   1  -6    13173.39    14283.00   1473.84 o 
   8   1  -6     3390.21     3514.93    392.25 o 
   9   1  -6     1382.59     1234.32    278.87 o 
  10   1  -6      323.43      467.62    347.58 o 
  11   1  -6       34.48       33.18    320.31 o 
  12   1  -6      225.89      451.10    461.92 o 
  13   1  -6     4036.17     4366.20    486.79 o 
  14   1  -6     5130.31     4733.63    520.92 o 
  15   1  -6     2933.00     2125.92    484.15 o 
  16   1  -6     1277.12     1141.96    492.03 o 
  17   1  -6     2417.11     3737.63    594.04 o 
  18   1  -6     1579.37     1712.94    592.67 o 
  19   1  -6      146.12      104.96    581.28 o 
  20   1  -6      534.46     -257.85    609.35 o 
  21   1  -6     1487.74     1357.79    728.04 o 
   1   2  -6   125443.24   140399.72   3049.68 o 
   2   2  -6    51255.03    53912.91   1302.16 o 
   3   2  -6    44878.95    45042.29    775.39 o 
   4   2  -6      781.53     1145.54    622.63 o 
   5   2  -6    77547.15    78860.87   1302.67 o 
   6   2  -6    28388.42    27075.91    623.98 o 
   7   2  -6   163162.34   156094.78   2460.49 o 
   8   2  -6     6862.27     6921.77    371.19 o 
   9   2  -6    29344.54    26996.33    735.90 o 
  10   2  -6    16806.05    15448.31    619.07 o 
  11   2  -6    43951.15    41761.20   1037.35 o 
  12   2  -6    17588.97    16517.24    709.43 o 
  13   2  -6    30428.78    29405.62    928.92 o 
  14   2  -6      748.70      317.89    402.10 o 
  15   2  -6    16793.66    17173.53    818.94 o 
  16   2  -6      760.21     1525.24    507.77 o 
  17   2  -6    10047.26    10352.34   1016.40 o 
  18   2  -6     1400.68     1077.68    559.95 o 
  19   2  -6     6724.54     6957.30    765.62 o 
  20   2  -6      526.79     -318.07    603.74 o 
  21   2  -6      583.29      624.03   1220.82 o 
   1   3  -6    46732.34    52504.97   1334.48 o 
   2   3  -6    48099.94    52582.90   1345.82 o 
   3   3  -6    14562.07    13811.13    750.96 o 
   4   3  -6     3485.28     4225.88    233.82 o 
   5   3  -6    14829.61    15416.28    421.23 o 
   6   3  -6     4640.31     4642.90    274.66 o 
   7   3  -6    14244.75    14936.81    489.50 o 
   8   3  -6     7296.03     6196.73    365.83 o 
   9   3  -6     7177.35     7457.44    432.61 o 
  10   3  -6     9309.77     8649.19    481.80 o 
  11   3  -6     4143.53     4691.02    429.38 o 
  12   3  -6     1894.85     2156.97    404.80 o 
  13   3  -6     5157.77     6267.48    523.59 o 
  14   3  -6    13835.21    14822.56   2442.72 o 
  15   3  -6     4984.31     5817.08   1200.42 o 
  16   3  -6    16994.75    17088.80    855.71 o 
  17   3  -6      767.62     1216.33    534.04 o 
  18   3  -6       23.22     -499.20    499.20 o 
  19   3  -6     2374.33     2806.53    670.27 o 
  20   3  -6     2813.42     2462.24    684.50 o 
  21   3  -6      840.97      452.32    666.27 o 
   0   4  -6    20502.60    21746.45    736.58 o 
   1   4  -6   509909.03   548942.88  11373.54 o 
   2   4  -6    14997.25    14081.34    575.21 o 
   3   4  -6    58890.28    60961.56   1001.51 o 
   4   4  -6    78273.76    79618.32   1272.17 o 
   5   4  -6     5581.69     5817.06    395.25 o 
   6   4  -6    99709.45    96903.53   1618.12 o 
   7   4  -6     6467.31     6485.18    356.77 o 
   8   4  -6    72761.55    72625.93   1329.90 o 
   9   4  -6     2390.85     1634.65    296.02 o 
  10   4  -6    19834.16    19530.20    665.30 o 
  11   4  -6     8215.38     8038.76    496.68 o 
  12   4  -6     3727.85     2925.78    424.94 o 
  13   4  -6      189.97      716.17    443.24 o 
  14   4  -6    21134.64    22211.61    859.92 o 
  15   4  -6     1661.21     1587.14    474.94 o 
  16   4  -6     9065.62    10333.73   1601.24 o 
  17   4  -6     4776.76     5095.04    639.86 o 
  18   4  -6     3107.02     3303.20    636.88 o 
  19   4  -6     2558.96     3030.12    653.58 o 
  20   4  -6     1397.62      397.95    627.44 o 
  21   4  -6       82.36      305.85    658.62 o 
   0   5  -6     6966.83     8273.50    502.82 o 
   1   5  -6   123426.11   137658.33   3062.28 o 
   2   5  -6    14851.79    17379.95    674.80 o 
   3   5  -6     2619.63     2680.61    159.63 o 
   4   5  -6     5605.07     5743.14    266.33 o 
   5   5  -6    82703.02    86762.05   1419.10 o 
   6   5  -6     5763.74     6890.46    382.91 o 
   7   5  -6     1480.17     1463.88    232.02 o 
   8   5  -6     2540.33     2499.79    540.75 o 
   9   5  -6    30232.50    27802.46    756.39 o 
  10   5  -6     2811.98     3108.68    361.90 o 
  11   5  -6     9032.78     8519.32    514.65 o 
  12   5  -6     1053.48     1084.28    461.35 o 
  13   5  -6    10224.95    10563.16    622.59 o 
  14   5  -6      848.52      828.76    423.52 o 
  15   5  -6    29251.37    29140.48   1007.89 o 
  16   5  -6      181.46        3.25    460.39 o 
  17   5  -6     1171.62     1191.88    538.33 o 
  18   5  -6     1879.64     2915.30    994.34 o 
  19   5  -6     6800.82     7406.06    773.13 o 
  20   5  -6     1351.33     2444.94    695.64 o 
  21   5  -6     2234.56     1246.26    947.40 o 
   0   6  -6   319399.06   351148.25   7303.87 o 
   1   6  -6     8873.29     9289.87    522.94 o 
   2   6  -6   117941.70   129268.00   2933.92 o 
   3   6  -6    77521.47    77634.84   1270.16 o 
   4   6  -6    11304.34    12938.48    367.27 o 
   5   6  -6    66160.18    63723.38   1116.24 o 
   6   6  -6     1468.43     1621.82    214.65 o 
   7   6  -6    13595.72    12624.71    464.88 o 
   8   6  -6    11344.91    11088.76    472.92 o 
   9   6  -6    10943.06    10614.38    567.12 o 
  10   6  -6    31032.82    29122.80    832.98 o 
  11   6  -6    13860.61    13891.94    971.29 o 
  12   6  -6    47675.86    48787.78   1167.55 o 
  13   6  -6    12227.54    12347.53    670.52 o 
  14   6  -6      531.37     1570.66    489.33 o 
  15   6  -6    16227.13    17412.61    835.26 o 
  16   6  -6     7615.43     7676.29    698.13 o 
  17   6  -6    17603.74    18243.41    915.18 o 
  18   6  -6    13965.41    14846.43    903.50 o 
  19   6  -6     6122.10     6083.40    763.16 o 
  20   6  -6     7951.87     9064.85    842.41 o 
  21   6  -6     2076.01     1102.78    685.51 o 
   0   7  -6   169139.00   189443.23   4264.50 o 
   1   7  -6     1916.28     1294.90    300.27 o 
   2   7  -6    27874.09    26815.03    915.82 o 
   3   7  -6    18905.86    19517.65    434.07 o 
   4   7  -6     6527.00     6597.59    286.42 o 
   5   7  -6      770.35      943.48    183.17 o 
   6   7  -6    18978.74    16929.93    500.36 o 
   7   7  -6    10204.34     9804.79    429.83 o 
   8   7  -6     5241.06     5647.80    361.53 o 
   9   7  -6    10734.54     9536.64    508.31 o 
  10   7  -6     1746.92     1880.33    329.68 o 
  11   7  -6      614.89      814.54    337.24 o 
  12   7  -6      246.92      307.20    433.61 o 
  13   7  -6      898.83      795.44    390.54 o 
  14   7  -6     5572.83     5154.24    536.15 o 
  15   7  -6     4766.20     5217.25    572.03 o 
  16   7  -6     8530.21     7932.34    673.15 o 
  17   7  -6     1691.96     3628.80    605.27 o 
  18   7  -6      928.97      265.49    548.15 o 
  19   7  -6      140.46      391.77    581.58 o 
  20   7  -6     2338.11     2511.94    688.49 o 
  21   7  -6     2024.18     1556.57    678.88 o 
   0   8  -6    10396.70    10743.56    637.34 o 
   1   8  -6   223755.09   240579.45   5245.53 o 
   2   8  -6    63851.30    69847.66   1819.38 o 
   3   8  -6    88639.66    82356.63   1364.52 o 
   4   8  -6    24536.28    25490.34    741.79 o 
   5   8  -6    56193.52    58103.60   1507.99 o 
   6   8  -6     3188.84     3427.08    549.20 o 
   7   8  -6    14171.21    14228.70    490.01 o 
   8   8  -6    16687.37    15251.12    547.97 o 
   9   8  -6    14719.86    13110.82    562.38 o 
  10   8  -6     5214.50     5101.79    683.39 o
[truncated: 995,702 more chars]
